# Supplementary material for: Automated phenotyping of mosquito larvae enables high-throughput screening for novel larvicides and offers potential for smartphone-based detection of larval insecticide resistance
Source: PLoS Negl Trop Dis. 2021 Jun 3;15(6):e0008639. doi: 10.1371/journal.pntd.0008639 (PMC8205174; doi:10.1371/journal.pntd.0008639)
Supplement: S2 Table — In the “Phenotype” column, G stands for G3 (susceptible) and T for Tiassale (resistant). (CSV) [file pntd.0008639.s002.csv]

Phenotype	Box	Position	mvt index	Rack	Compound ID	Disease Set	Trivial Name	Total Molecular Weight	Molecular Weight Parent Molecule	Molecular Formula	Salt Name	Salt Coefficient	cLogP	Analogues available	SMILES	box
G	A	A01	107.33333333333333				DMSO
T	A	A01	178.33333333333334				DMSO
G	A	A02	113.53333333333333	PathogenBox_PlateA	MMV010764	MALARIA		320.44	320.44	C14H16N4OS2			2.54		C(Nc1nn2c(cnc2s1)c3cccs3)C4CCOCC4	A
T	A	A02	168.8	PathogenBox_PlateA	MMV010764	MALARIA		320.44	320.44	C14H16N4OS2			2.54		C(Nc1nn2c(cnc2s1)c3cccs3)C4CCOCC4	A
G	A	A03	141.6	PathogenBox_PlateA	MMV688472	TOXOPLASMOSIS		393.82	393.82	C21H16N3O3Cl			4.0		CC(Oc1cccc(Cl)c1)C(=O)Nc1ccc2oc(nc2c1)-c1ccncc1	A
T	A	A03	200.2	PathogenBox_PlateA	MMV688472	TOXOPLASMOSIS		393.82	393.82	C21H16N3O3Cl			4.0		CC(Oc1cccc(Cl)c1)C(=O)Nc1ccc2oc(nc2c1)-c1ccncc1	A
G	A	A04	224.2	PathogenBox_PlateA	MMV688416	DENGUE		456.99	456.99	C23H25N4O2ClS			5.93		CC(C)(C)OC(=O)N1CCN(CC1)c2nccc(n2)c3ccc(s3)c4ccc(Cl)cc4	A
T	A	A04	175.73333333333332	PathogenBox_PlateA	MMV688416	DENGUE		456.99	456.99	C23H25N4O2ClS			5.93		CC(C)(C)OC(=O)N1CCN(CC1)c2nccc(n2)c3ccc(s3)c4ccc(Cl)cc4	A
G	A	A05	145.53333333333333	PathogenBox_PlateA	MMV689758	REFERENCE COMPOUNDS	Bedaquiline	669.55	555.5	C32H31N2O2Br	Fumarate	1.0	7.17		COc1nc2ccc(Br)cc2cc1[C@@H](c3ccccc3)[C@@](O)(CCN(C)C)c4cccc5ccccc45	A
T	A	A05	228.8	PathogenBox_PlateA	MMV689758	REFERENCE COMPOUNDS	Bedaquiline	669.55	555.5	C32H31N2O2Br	Fumarate	1.0	7.17		COc1nc2ccc(Br)cc2cc1[C@@H](c3ccccc3)[C@@](O)(CCN(C)C)c4cccc5ccccc45	A
G	A	A06	125.6	PathogenBox_PlateA	MMV688796	KINETOPLASTIDS		354.38	354.38	C19H19N4O2F			3.14		Fc1ccc(cc1)c2oc(cc2)C(=O)NCc3nnc4CCCCCn34	A
T	A	A06	238.6	PathogenBox_PlateA	MMV688796	KINETOPLASTIDS		354.38	354.38	C19H19N4O2F			3.14		Fc1ccc(cc1)c2oc(cc2)C(=O)NCc3nnc4CCCCCn34	A
G	A	A07	92.46666666666667	PathogenBox_PlateA	MMV676526	TUBERCULOSIS		385.82	385.82	C21H17NO3ClF			5.03		COc1ccc(cc1)c2cc(NC(=O)c3ccc(F)cc3Cl)ccc2OC	A
T	A	A07	216.33333333333334	PathogenBox_PlateA	MMV676526	TUBERCULOSIS		385.82	385.82	C21H17NO3ClF			5.03		COc1ccc(cc1)c2cc(NC(=O)c3ccc(F)cc3Cl)ccc2OC	A
G	A	A08	332.26666666666665	PathogenBox_PlateA	MMV688553	TUBERCULOSIS		343.38	343.38	C18H21N3O4			1.81		O=C(NCc1cocc1)N2CCN(Cc3ccc4OCOc4c3)CC2	A
T	A	A08	195.2	PathogenBox_PlateA	MMV688553	TUBERCULOSIS		343.38	343.38	C18H21N3O4			1.81		O=C(NCc1cocc1)N2CCN(Cc3ccc4OCOc4c3)CC2	A
G	A	A09	167.86666666666667	PathogenBox_PlateA	MMV676501	TUBERCULOSIS		346.21	346.21	C11H5N3O2Cl2S2			4.51		Clc1ccc(s1)C(=O)Nc2oc(nn2)c3ccc(Cl)s3	A
T	A	A09	218.46666666666667	PathogenBox_PlateA	MMV676501	TUBERCULOSIS		346.21	346.21	C11H5N3O2Cl2S2			4.51		Clc1ccc(s1)C(=O)Nc2oc(nn2)c3ccc(Cl)s3	A
G	A	A10	172.13333333333333	PathogenBox_PlateA	MMV676449	TUBERCULOSIS		344.84	344.84	C19H21N2O2Cl			3.7		CCc1nc2ccccc2n1CC(O)COc3cc(C)ccc3Cl	A
T	A	A10	160.66666666666666	PathogenBox_PlateA	MMV676449	TUBERCULOSIS		344.84	344.84	C19H21N2O2Cl			3.7		CCc1nc2ccccc2n1CC(O)COc3cc(C)ccc3Cl	A
G	A	A11	137.4	PathogenBox_PlateA	MMV676412	TUBERCULOSIS		344.77	344.77	C16H9N2O3ClS			3.17		Clc1ccc(cc1)S(=O)(=O)c2oc(nc2C#N)c3ccccc3	A
T	A	A11	169.8	PathogenBox_PlateA	MMV676412	TUBERCULOSIS		344.77	344.77	C16H9N2O3ClS			3.17		Clc1ccc(cc1)S(=O)(=O)c2oc(nc2C#N)c3ccccc3	A
G	A	A12	149.86666666666667
T	A	A12	169.33333333333334
G	A	B01	144.73333333333332
T	A	B01	219.6
G	A	B02	166.73333333333332	PathogenBox_PlateA	MMV1110498	WOLBACHIA LF		327.31	327.31	C15H16N3O2F3			2.33		FC(F)(F)C1=C(C(N2CCCCC2)=O)N(C=CC=C3OC)C3=N1	A
T	A	B02	213.13333333333333	PathogenBox_PlateA	MMV1110498	WOLBACHIA LF		327.31	327.31	C15H16N3O2F3			2.33		FC(F)(F)C1=C(C(N2CCCCC2)=O)N(C=CC=C3OC)C3=N1	A
G	A	B03	196.4	PathogenBox_PlateA	MMV000907	MALARIA		457.28	231.25	C11H13N5O	Trifluoroacetate	2.0	0.57		COc1cccc2c(C)nc(N=C(N)N)nc12	A
T	A	B03	208.06666666666666	PathogenBox_PlateA	MMV000907	MALARIA		457.28	231.25	C11H13N5O	Trifluoroacetate	2.0	0.57		COc1cccc2c(C)nc(N=C(N)N)nc12	A
G	A	B04	175.73333333333332	PathogenBox_PlateA	MMV688889	TUBERCULOSIS		349.82	349.82	C19H16N5Cl			3.46		Clc1ccc(CCNc2cc(nc3ncnn23)c4ccccc4)cc1	A
T	A	B04	193.93333333333334	PathogenBox_PlateA	MMV688889	TUBERCULOSIS		349.82	349.82	C19H16N5Cl			3.46		Clc1ccc(CCNc2cc(nc3ncnn23)c4ccccc4)cc1	A
G	A	B05	79.53333333333333	PathogenBox_PlateA	MMV688776	KINETOPLASTIDS		313.78	313.78	C17H16N3OCl			3.9		Cc1nn2C(=O)C3=C(CCCC3)Nc2c1c4ccc(Cl)cc4	A
T	A	B05	215.0	PathogenBox_PlateA	MMV688776	KINETOPLASTIDS		313.78	313.78	C17H16N3OCl			3.9		Cc1nn2C(=O)C3=C(CCCC3)Nc2c1c4ccc(Cl)cc4	A
G	A	B06	56.266666666666666	PathogenBox_PlateA	MMV688934	KINETOPLASTIDS	Tolfenpyrad	383.87	383.87	C21H22N3O2Cl			3.79		CCc1nn(C)c(C(=O)NCc2ccc(Oc3ccc(C)cc3)cc2)c1Cl	A
T	A	B06	194.8	PathogenBox_PlateA	MMV688934	KINETOPLASTIDS	Tolfenpyrad	383.87	383.87	C21H22N3O2Cl			3.79		CCc1nn(C)c(C(=O)NCc2ccc(Oc3ccc(C)cc3)cc2)c1Cl	A
G	A	B07	156.73333333333332	PathogenBox_PlateA	MMV676389	TUBERCULOSIS		368.43	368.43	C20H24N4O3			2.13		O=C(N1CCN(Cc2ccc3OCOc3c2)CC1)c4[nH]nc5CCCCc45	A
T	A	B07	222.46666666666667	PathogenBox_PlateA	MMV676389	TUBERCULOSIS		368.43	368.43	C20H24N4O3			2.13		O=C(N1CCN(Cc2ccc3OCOc3c2)CC1)c4[nH]nc5CCCCc45	A
G	A	B08	149.53333333333333	PathogenBox_PlateA	MMV676603	TUBERCULOSIS		431.39	431.39	C17H16N3O5F3S			1.29		CC1COC2(CCN(CC2)C3=NC(=O)c4cc(cc(c4S3)[N+](=O)[O-])C(F)(F)F)O1	A
T	A	B08	211.0	PathogenBox_PlateA	MMV676603	TUBERCULOSIS		431.39	431.39	C17H16N3O5F3S			1.29		CC1COC2(CCN(CC2)C3=NC(=O)c4cc(cc(c4S3)[N+](=O)[O-])C(F)(F)F)O1	A
G	A	B09	102.93333333333334	PathogenBox_PlateA	MMV676401	TUBERCULOSIS		308.38	308.38	C18H20N4O			3.22		C(Nc1nc(nc2ccccc12)N3CCCCC3)c4occc4	A
T	A	B09	220.46666666666667	PathogenBox_PlateA	MMV676401	TUBERCULOSIS		308.38	308.38	C18H20N4O			3.22		C(Nc1nc(nc2ccccc12)N3CCCCC3)c4occc4	A
G	A	B10	159.53333333333333	PathogenBox_PlateA	MMV102872	TUBERCULOSIS		367.71	367.71	C16H9N3O2ClF3			4.46		FC(F)(F)c1cccc(c1)C(=O)Nc2oc(nn2)c3ccc(Cl)cc3	A
T	A	B10	237.13333333333333	PathogenBox_PlateA	MMV102872	TUBERCULOSIS		367.71	367.71	C16H9N3O2ClF3			4.46		FC(F)(F)c1cccc(c1)C(=O)Nc2oc(nn2)c3ccc(Cl)cc3	A
G	A	B11	131.46666666666667	PathogenBox_PlateA	MMV676477	TUBERCULOSIS		383.47	383.47	C19H21N5O2S			3.28		CCC1=C(C)N=C(NC1=O)n2nc(C)cc2NC(=O)c3ccccc3SC	A
T	A	B11	186.86666666666667	PathogenBox_PlateA	MMV676477	TUBERCULOSIS		383.47	383.47	C19H21N5O2S			3.28		CCC1=C(C)N=C(NC1=O)n2nc(C)cc2NC(=O)c3ccccc3SC	A
G	A	B12	200.46666666666667
T	A	B12	210.53333333333333
G	A	C01	128.4
T	A	C01	185.6
G	A	C02	200.13333333333333	PathogenBox_PlateA	MMV084603	MALARIA		377.51	377.51	C22H23N3OS			3.53	X	O=C1N(Cc2cc3ccccc3s2)CC4CN(Cc5ccccc5)CCN14	A
T	A	C02	264.6666666666667	PathogenBox_PlateA	MMV084603	MALARIA		377.51	377.51	C22H23N3OS			3.53	X	O=C1N(Cc2cc3ccccc3s2)CC4CN(Cc5ccccc5)CCN14	A
G	A	C03	181.33333333333334	PathogenBox_PlateA	MMV688548	TOXOPLASMOSIS		267.33	267.33	C15H17N5			2.05		CC(C)(C)n1nc(-c2ccccc2)c2c(N)ncnc12	A
T	A	C03	245.46666666666667	PathogenBox_PlateA	MMV688548	TOXOPLASMOSIS		267.33	267.33	C15H17N5			2.05		CC(C)(C)n1nc(-c2ccccc2)c2c(N)ncnc12	A
G	A	C04	177.93333333333334	PathogenBox_PlateA	MMV688888	TUBERCULOSIS		349.4	349.4	C20H20N5F			2.72		CN1CCN(CC1)c2cc(nc(n2)c3ccncc3)c4ccc(F)cc4	A
T	A	C04	276.73333333333335	PathogenBox_PlateA	MMV688888	TUBERCULOSIS		349.4	349.4	C20H20N5F			2.72		CN1CCN(CC1)c2cc(nc(n2)c3ccncc3)c4ccc(F)cc4	A
G	A	C05	94.73333333333333	PathogenBox_PlateA	MMV690028	KINETOPLASTIDS		546.66	546.66	C30H38N6O4			5.05		COC1=C(OCCCCOC2=CC=C(C3=NNN=N3)C=C2)C=C(C4=NN(C5CCCCCC5)C(C4(C)C)=O)C=C1	A
T	A	C05	305.73333333333335	PathogenBox_PlateA	MMV690028	KINETOPLASTIDS		546.66	546.66	C30H38N6O4			5.05		COC1=C(OCCCCOC2=CC=C(C3=NNN=N3)C=C2)C=C(C4=NN(C5CCCCCC5)C(C4(C)C)=O)C=C1	A
G	A	C06	99.66666666666667	PathogenBox_PlateA	MMV688943	KINETOPLASTIDS	Difenoconazol	406.26	406.26	C19H17N3O3Cl2			3.55		CC1COC(Cn2cncn2)(O1)c3ccc(Oc4ccc(Cl)cc4)cc3Cl	A
T	A	C06	297.73333333333335	PathogenBox_PlateA	MMV688943	KINETOPLASTIDS	Difenoconazol	406.26	406.26	C19H17N3O3Cl2			3.55		CC1COC(Cn2cncn2)(O1)c3ccc(Oc4ccc(Cl)cc4)cc3Cl	A
G	A	C07	195.46666666666667	PathogenBox_PlateA	MMV053220	TUBERCULOSIS		252.27	252.27	C15H12N2O2			1.82		NC(=O)COc1ccc(cc1)c2ccc(cc2)C#N	A
T	A	C07	389.93333333333334	PathogenBox_PlateA	MMV053220	TUBERCULOSIS		252.27	252.27	C15H12N2O2			1.82		NC(=O)COc1ccc(cc1)c2ccc(cc2)C#N	A
G	A	C08	115.6	PathogenBox_PlateA	MMV676584	TUBERCULOSIS		314.79	314.79	C12H8N2OClFS2			2.93		Fc1ccc2c(Cl)c(sc2c1)C(=O)NC3=NCCS3	A
T	A	C08	317.53333333333336	PathogenBox_PlateA	MMV676584	TUBERCULOSIS		314.79	314.79	C12H8N2OClFS2			2.93		Fc1ccc2c(Cl)c(sc2c1)C(=O)NC3=NCCS3	A
G	A	C09	135.4	PathogenBox_PlateA	MMV676439	TUBERCULOSIS		302.82	302.82	C16H15N2ClS			3.66		Cc1ccc2nc(Cl)c(CNCc3cccs3)cc2c1	A
T	A	C09	302.53333333333336	PathogenBox_PlateA	MMV676439	TUBERCULOSIS		302.82	302.82	C16H15N2ClS			3.66		Cc1ccc2nc(Cl)c(CNCc3cccs3)cc2c1	A
G	A	C10	189.46666666666667	PathogenBox_PlateA	MMV676395	TUBERCULOSIS		307.3	307.3	C17H13N3O3			0.99		OC1=C(C(=O)Nc2cccnc2)C(=O)N3CCc4cccc1c34	A
T	A	C10	278.4	PathogenBox_PlateA	MMV676395	TUBERCULOSIS		307.3	307.3	C17H13N3O3			0.99		OC1=C(C(=O)Nc2cccnc2)C(=O)N3CCc4cccc1c34	A
G	A	C11	153.6	PathogenBox_PlateA	MMV676379	TUBERCULOSIS		321.17	321.17	C15H13O3Br			3.2		COc1cccc(OCC(=O)c2ccc(Br)cc2)c1	A
T	A	C11	239.06666666666666	PathogenBox_PlateA	MMV676379	TUBERCULOSIS		321.17	321.17	C15H13O3Br			3.2		COc1cccc(OCC(=O)c2ccc(Br)cc2)c1	A
G	A	C12	222.93333333333334
T	A	C12	314.6666666666667
G	A	D01	176.73333333333332
T	A	D01	265.93333333333334
G	A	D02	174.6	PathogenBox_PlateA	MMV687762	KINETOPLASTIDS		320.39	320.39	C20H20N2O2			3.73		C1CC(CCO1)c2cc(n[nH]2)c3ccc(Oc4ccccc4)cc3	A
T	A	D02	206.46666666666667	PathogenBox_PlateA	MMV687762	KINETOPLASTIDS		320.39	320.39	C20H20N2O2			3.73		C1CC(CCO1)c2cc(n[nH]2)c3ccc(Oc4ccccc4)cc3	A
G	A	D03	149.86666666666667	PathogenBox_PlateA	MMV1028806	MALARIA		339.39	339.39	C18H14N3OFS			3.99		Fc1ccccc1C2CC2C(=O)Nc3nc(cs3)c4ccccn4	A
T	A	D03	254.26666666666668	PathogenBox_PlateA	MMV1028806	MALARIA		339.39	339.39	C18H14N3OFS			3.99		Fc1ccccc1C2CC2C(=O)Nc3nc(cs3)c4ccccn4	A
G	A	D04	127.0	PathogenBox_PlateA	MMV661713	TUBERCULOSIS		435.33	435.33	C21H19N6Br			3.3		Brc1cncc(c1)c2cc(NCCCn3ccnc3)nc(n2)c4ccccc4	A
T	A	D04	264.26666666666665	PathogenBox_PlateA	MMV661713	TUBERCULOSIS		435.33	435.33	C21H19N6Br			3.3		Brc1cncc(c1)c2cc(NCCCn3ccnc3)nc(n2)c4ccccc4	A
G	A	D05	195.53333333333333	PathogenBox_PlateA	MMV688793	KINETOPLASTIDS		337.37	337.37	C19H19N3O3			3.06		Cc1onc(C)c1COc2cccc(c2)C(=O)Nc3ncccc3C	A
T	A	D05	281.4	PathogenBox_PlateA	MMV688793	KINETOPLASTIDS		337.37	337.37	C19H19N3O3			3.06		Cc1onc(C)c1COc2cccc(c2)C(=O)Nc3ncccc3C	A
G	A	D06	124.6	PathogenBox_PlateA	MMV688942	KINETOPLASTIDS	Bitertanol	337.42	337.42	C20H23N3O2			3.74		CC(C)(C)C(O)C(Oc1ccc(cc1)c2ccccc2)n3cncn3	A
T	A	D06	271.6666666666667	PathogenBox_PlateA	MMV688942	KINETOPLASTIDS	Bitertanol	337.42	337.42	C20H23N3O2			3.74		CC(C)(C)C(O)C(Oc1ccc(cc1)c2ccccc2)n3cncn3	A
G	A	D07	265.06666666666666	PathogenBox_PlateA	MMV688554	TUBERCULOSIS		321.39	321.39	C15H19N3O3S			1.96		CNc1snc(C)c1C(=O)NCCOc2ccc(OC)cc2	A
T	A	D07	362.8	PathogenBox_PlateA	MMV688554	TUBERCULOSIS		321.39	321.39	C15H19N3O3S			1.96		CNc1snc(C)c1C(=O)NCCOc2ccc(OC)cc2	A
G	A	D08	236.8	PathogenBox_PlateA	MMV676555	TUBERCULOSIS		283.76	283.76	C16H14N3Cl			3.44		Cc1nnc(NCc2cccc(Cl)c2)c3ccccc13	A
T	A	D08	302.1333333333333	PathogenBox_PlateA	MMV676555	TUBERCULOSIS		283.76	283.76	C16H14N3Cl			3.44		Cc1nnc(NCc2cccc(Cl)c2)c3ccccc13	A
G	A	D09	114.0	PathogenBox_PlateA	MMV676383	TUBERCULOSIS		319.4	319.4	C14H13N3O2S2			3.76		CCC(Sc1oc2ccccc2n1)C(=O)Nc3nccs3	A
T	A	D09	356.53333333333336	PathogenBox_PlateA	MMV676383	TUBERCULOSIS		319.4	319.4	C14H13N3O2S2			3.76		CCC(Sc1oc2ccccc2n1)C(=O)Nc3nccs3	A
G	A	D10	152.86666666666667	PathogenBox_PlateA	MMV676444	TUBERCULOSIS		345.44	345.44	C19H27N3O3			2.81		O=C(NC1CCCCC1)N2CCN(Cc3ccc4OCOc4c3)CC2	A
T	A	D10	236.93333333333334	PathogenBox_PlateA	MMV676444	TUBERCULOSIS		345.44	345.44	C19H27N3O3			2.81		O=C(NC1CCCCC1)N2CCN(Cc3ccc4OCOc4c3)CC2	A
G	A	D11	90.06666666666666	PathogenBox_PlateA	MMV676409	TUBERCULOSIS		329.35	329.35	C16H12N3O2FS			2.95		Fc1cccc(OCC(=O)Nc2nc(cs2)c3ccccn3)c1	A
T	A	D11	288.46666666666664	PathogenBox_PlateA	MMV676409	TUBERCULOSIS		329.35	329.35	C16H12N3O2FS			2.95		Fc1cccc(OCC(=O)Nc2nc(cs2)c3ccccn3)c1	A
G	A	D12	204.0
T	A	D12	235.73333333333332
G	A	E01	151.26666666666668
T	A	E01	241.0
G	A	E02	101.6	PathogenBox_PlateA	MMV688514	KINETOPLASTIDS		263.29	263.29	C16H13N3O			2.26		NC(=N)c1ccc(cc1)c2cc(on2)c3ccccc3	A
T	A	E02	225.93333333333334	PathogenBox_PlateA	MMV688514	KINETOPLASTIDS		263.29	263.29	C16H13N3O			2.26		NC(=N)c1ccc(cc1)c2cc(on2)c3ccccc3	A
G	A	E03	170.4	PathogenBox_PlateA	MMV676350	MALARIA		345.85	345.85	C17H16N3OClS			3.53	X	Cc1cnc(CCNC(=O)c2cc(cs2)c3ccc(Cl)cc3)[nH]1	A
T	A	E03	273.6666666666667	PathogenBox_PlateA	MMV676350	MALARIA		345.85	345.85	C17H16N3OClS			3.53	X	Cc1cnc(CCNC(=O)c2cc(cs2)c3ccc(Cl)cc3)[nH]1	A
G	A	E04	96.33333333333333	PathogenBox_PlateA	MMV553002	TUBERCULOSIS		239.25	239.25	C10H9NO4S			-0.31		CS(=O)(=O)CC1=Nc2ccccc2OC1=O	A
T	A	E04	250.0	PathogenBox_PlateA	MMV553002	TUBERCULOSIS		239.25	239.25	C10H9NO4S			-0.31		CS(=O)(=O)CC1=Nc2ccccc2OC1=O	A
G	A	E05	187.8	PathogenBox_PlateA	MMV688797	KINETOPLASTIDS		331.38	331.38	C18H22N3O2F			3.33		CC1CCCCN1C(=O)NCCc2coc(n2)c3ccc(F)cc3	A
T	A	E05	270.6	PathogenBox_PlateA	MMV688797	KINETOPLASTIDS		331.38	331.38	C18H22N3O2F			3.33		CC1CCCCN1C(=O)NCCc2coc(n2)c3ccc(F)cc3	A
G	A	E06	164.2	PathogenBox_PlateA	MMV688756	TUBERCULOSIS	Sutezolid	353.41	353.41	C16H20N3O3FS			0.93		CC(=O)NC[C@H]1CN(C(=O)O1)c2ccc(N3CCSCC3)c(F)c2	A
T	A	E06	311.0	PathogenBox_PlateA	MMV688756	TUBERCULOSIS	Sutezolid	353.41	353.41	C16H20N3O3FS			0.93		CC(=O)NC[C@H]1CN(C(=O)O1)c2ccc(N3CCSCC3)c(F)c2	A
G	A	E07	212.46666666666667	PathogenBox_PlateA	MMV090930	TUBERCULOSIS		375.42	375.42	C16H13N3O4S2			2.89		CCOC(=O)NC(=O)c1ccsc1NC(=O)c2nc3ccccc3s2	A
T	A	E07	297.06666666666666	PathogenBox_PlateA	MMV090930	TUBERCULOSIS		375.42	375.42	C16H13N3O4S2			2.89		CCOC(=O)NC(=O)c1ccsc1NC(=O)c2nc3ccccc3s2	A
G	A	E08	162.33333333333334	PathogenBox_PlateA	MMV676431	TUBERCULOSIS		317.77	317.77	C17H16NO3Cl			3.75		Cc1ccc(NC(=O)CC2COc3ccccc3O2)cc1Cl	A
T	A	E08	419.46666666666664	PathogenBox_PlateA	MMV676431	TUBERCULOSIS		317.77	317.77	C17H16NO3Cl			3.75		Cc1ccc(NC(=O)CC2COc3ccccc3O2)cc1Cl	A
G	A	E09	204.2	PathogenBox_PlateA	MMV676571	TUBERCULOSIS		433.43	433.43	C24H20N3O4F			4.34		COc1ccc(cc1OC)c2onc(n2)c3cccc(NC(=O)Cc4ccc(F)cc4)c3	A
T	A	E09	289.8	PathogenBox_PlateA	MMV676571	TUBERCULOSIS		433.43	433.43	C24H20N3O4F			4.34		COc1ccc(cc1OC)c2onc(n2)c3cccc(NC(=O)Cc4ccc(F)cc4)c3	A
G	A	E10	115.73333333333333	PathogenBox_PlateA	MMV676445	TUBERCULOSIS		281.35	281.35	C17H19N3O			2.71		CCCn1c(CNc2ccccc2O)nc3ccccc13	A
T	A	E10	255.06666666666666	PathogenBox_PlateA	MMV676445	TUBERCULOSIS		281.35	281.35	C17H19N3O			2.71		CCCn1c(CNc2ccccc2O)nc3ccccc13	A
G	A	E11	120.06666666666666	PathogenBox_PlateA	MMV676589	TUBERCULOSIS		365.43	365.43	C21H23N3O3			4.31		O=C(CCC1CCCCC1)Nc2cccc(c2)c3oc(nn3)c4occc4	A
T	A	E11	266.1333333333333	PathogenBox_PlateA	MMV676589	TUBERCULOSIS		365.43	365.43	C21H23N3O3			4.31		O=C(CCC1CCCCC1)Nc2cccc(c2)c3oc(nn3)c4occc4	A
G	A	E12	178.46666666666667
T	A	E12	239.2
G	A	F01	168.33333333333334
T	A	F01	254.46666666666667
G	A	F02	130.46666666666667	PathogenBox_PlateA	MMV026020	MALARIA		420.49	420.49	C23H20N2O4S			3.24		CS(=O)(=O)c1cccc(c1)c2cnc3[nH]cc(c4ccc(CCC(=O)O)cc4)c3c2	A
T	A	F02	196.73333333333332	PathogenBox_PlateA	MMV026020	MALARIA		420.49	420.49	C23H20N2O4S			3.24		CS(=O)(=O)c1cccc(c1)c2cnc3[nH]cc(c4ccc(CCC(=O)O)cc4)c3c2	A
G	A	F03	164.13333333333333	PathogenBox_PlateA	MMV688471	TOXOPLASMOSIS		343.38	343.38	C21H17N3O2			3.89		CC(C(=O)Nc1ccc2oc(nc2c1)-c1ccncc1)c1ccccc1	A
T	A	F03	208.33333333333334	PathogenBox_PlateA	MMV688471	TOXOPLASMOSIS		343.38	343.38	C21H17N3O2			3.89		CC(C(=O)Nc1ccc2oc(nc2c1)-c1ccncc1)c1ccccc1	A
G	A	F04	209.8	PathogenBox_PlateA	MMV676388	TUBERCULOSIS		330.36	330.36	C15H14N4O3S			1.22		COc1cccc(c1)n2nnnc2S(=O)(=O)Cc3ccccc3	A
T	A	F04	201.06666666666666	PathogenBox_PlateA	MMV676388	TUBERCULOSIS		330.36	330.36	C15H14N4O3S			1.22		COc1cccc(c1)n2nnnc2S(=O)(=O)Cc3ccccc3	A
G	A	F05	179.73333333333332	PathogenBox_PlateA	MMV202553	KINETOPLASTIDS		269.3	269.3	C15H15N3O2			2.32		CCC(=O)Nc1ccccc1C(=O)Nc2ccccn2	A
T	A	F05	296.73333333333335	PathogenBox_PlateA	MMV202553	KINETOPLASTIDS		269.3	269.3	C15H15N3O2			2.32		CCC(=O)Nc1ccccc1C(=O)Nc2ccccn2	A
G	A	F06	149.6	PathogenBox_PlateA	MMV688936	TUBERCULOSIS		386.86	386.86	C18H15N4O2ClS			3.75		Clc1cccc2sc(nc12)N(CCCn3ccnc3)C(=O)c4occc4	A
T	A	F06	302.0	PathogenBox_PlateA	MMV688936	TUBERCULOSIS		386.86	386.86	C18H15N4O2ClS			3.75		Clc1cccc2sc(nc12)N(CCCn3ccnc3)C(=O)c4occc4	A
G	A	F07	197.2	PathogenBox_PlateA	MMV676476	TUBERCULOSIS		380.43	380.43	C23H24O5			4.03		CC1=C(CCC(=O)O)C(=O)Oc2c(C)c(OCc3cc(C)cc(C)c3)ccc12	A
T	A	F07	306.06666666666666	PathogenBox_PlateA	MMV676476	TUBERCULOSIS		380.43	380.43	C23H24O5			4.03		CC1=C(CCC(=O)O)C(=O)Oc2c(C)c(OCc3cc(C)cc(C)c3)ccc12	A
G	A	F08	137.33333333333334	PathogenBox_PlateA	MMV676377	TUBERCULOSIS		318.13	318.13	C13H8N3O2Br			2.54		Brc1c(nc2ncccn12)c3ccc4OCOc4c3	A
T	A	F08	356.6666666666667	PathogenBox_PlateA	MMV676377	TUBERCULOSIS		318.13	318.13	C13H8N3O2Br			2.54		Brc1c(nc2ncccn12)c3ccc4OCOc4c3	A
G	A	F09	156.26666666666668	PathogenBox_PlateA	MMV676406	TUBERCULOSIS		475.61	475.61	C26H29N5O2S			3.09		CC(C)n1ncc2c(cc(nc12)c3ccccc3)C(=O)NCC(N4CCOCC4)c5cccs5	A
T	A	F09	287.53333333333336	PathogenBox_PlateA	MMV676406	TUBERCULOSIS		475.61	475.61	C26H29N5O2S			3.09		CC(C)n1ncc2c(cc(nc12)c3ccccc3)C(=O)NCC(N4CCOCC4)c5cccs5	A
G	A	F10	106.8	PathogenBox_PlateA	MMV676461	TUBERCULOSIS		357.43	357.43	C18H19N3O3S			4.47		CCOC(=O)c1cc(on1)c2csc(Nc3c(C)cc(C)cc3C)n2	A
T	A	F10	273.8	PathogenBox_PlateA	MMV676461	TUBERCULOSIS		357.43	357.43	C18H19N3O3S			4.47		CCOC(=O)c1cc(on1)c2csc(Nc3c(C)cc(C)cc3C)n2	A
G	A	F11	145.86666666666667	PathogenBox_PlateA	MMV676509	TUBERCULOSIS		376.84	376.84	C22H17N2O2Cl			5.41		Cc1ccc2oc(nc2c1)c3cc(NC(=O)Cc4ccccc4)ccc3Cl	A
T	A	F11	263.0	PathogenBox_PlateA	MMV676509	TUBERCULOSIS		376.84	376.84	C22H17N2O2Cl			5.41		Cc1ccc2oc(nc2c1)c3cc(NC(=O)Cc4ccccc4)ccc3Cl	A
G	A	F12	129.26666666666668
T	A	F12	218.33333333333334
G	A	G01	151.53333333333333
T	A	G01	313.26666666666665
G	A	G02	125.93333333333334	PathogenBox_PlateA	MMV688470	TOXOPLASMOSIS		464.58	464.58	C24H28N6O2S			3.12		CS(=O)(=O)N1CCC(CCn2nc(Cc3cccc4ccccc34)c3c(N)ncnc23)CC1	A
T	A	G02	211.8	PathogenBox_PlateA	MMV688470	TOXOPLASMOSIS		464.58	464.58	C24H28N6O2S			3.12		CS(=O)(=O)N1CCC(CCn2nc(Cc3cccc4ccccc34)c3c(N)ncnc23)CC1	A
G	A	G03	211.2	PathogenBox_PlateA	MMV688704	TOXOPLASMOSIS		391.29	391.29	C19H20N4OCl2			4.77		Cc1cc2nc(NC(=O)C(C)(C)C)nc(Cl)c2n1Cc1ccc(Cl)cc1	A
T	A	G03	157.46666666666667	PathogenBox_PlateA	MMV688704	TOXOPLASMOSIS		391.29	391.29	C19H20N4OCl2			4.77		Cc1cc2nc(NC(=O)C(C)(C)C)nc(Cl)c2n1Cc1ccc(Cl)cc1	A
G	A	G04	195.26666666666668	PathogenBox_PlateA	MMV188296	KINETOPLASTIDS		312.34	312.34	C18H17N2O2F			2.29		CNC(=O)C1Cc2ccccc2N1C(=O)Cc3ccc(F)cc3	A
T	A	G04	176.06666666666666	PathogenBox_PlateA	MMV188296	KINETOPLASTIDS		312.34	312.34	C18H17N2O2F			2.29		CNC(=O)C1Cc2ccccc2N1C(=O)Cc3ccc(F)cc3	A
G	A	G05	199.6	PathogenBox_PlateA	MMV688958	KINETOPLASTIDS		308.4	308.4	C18H16N2OS			3.66		O=C(NCCc1csc(n1)c2ccccc2)c3ccccc3	A
T	A	G05	197.53333333333333	PathogenBox_PlateA	MMV688958	KINETOPLASTIDS		308.4	308.4	C18H16N2OS			3.66		O=C(NCCc1csc(n1)c2ccccc2)c3ccccc3	A
G	A	G06	272.1333333333333	PathogenBox_PlateA	MMV063404	TUBERCULOSIS		345.87	345.87	C19H24N3OCl			3.52		Cc1nn(Cc2ccccc2)c(Cl)c1C(=O)NC3CCCCCC3	A
T	A	G06	337.3333333333333	PathogenBox_PlateA	MMV063404	TUBERCULOSIS		345.87	345.87	C19H24N3OCl			3.52		Cc1nn(Cc2ccccc2)c(Cl)c1C(=O)NC3CCCCCC3	A
G	A	G07	130.0	PathogenBox_PlateA	MMV676558	TUBERCULOSIS		371.45	371.45	C22H17N3OS			5.52		CC1=NN(C(=O)C1Cc2cccc3ccccc23)c4nc5ccccc5s4	A
T	A	G07	379.2	PathogenBox_PlateA	MMV676558	TUBERCULOSIS		371.45	371.45	C22H17N3OS			5.52		CC1=NN(C(=O)C1Cc2cccc3ccccc23)c4nc5ccccc5s4	A
G	A	G08	234.66666666666666	PathogenBox_PlateA	MMV688555	TUBERCULOSIS		339.84	339.84	C15H18N3O2ClS			2.43		Clc1ccc(CN2CCN(CC2)C(=O)NCc3occc3)s1	A
T	A	G08	311.6666666666667	PathogenBox_PlateA	MMV688555	TUBERCULOSIS		339.84	339.84	C15H18N3O2ClS			2.43		Clc1ccc(CN2CCN(CC2)C(=O)NCc3occc3)s1	A
G	A	G09	376.3333333333333	PathogenBox_PlateA	MMV676597	TUBERCULOSIS		343.42	343.42	C18H25N5O2			3.77		CCCn1nnc(NC(=O)COc2ccc(cc2)C3CCCCC3)n1	A
T	A	G09	209.73333333333332	PathogenBox_PlateA	MMV676597	TUBERCULOSIS		343.42	343.42	C18H25N5O2			3.77		CCCn1nnc(NC(=O)COc2ccc(cc2)C3CCCCC3)n1	A
G	A	G10	194.66666666666666	PathogenBox_PlateA	MMV676588	TUBERCULOSIS		258.38	258.38	C15H18N2S			3.47		Nc1c2CCCCc2nc3sc4CCCCc4c13	A
T	A	G10	256.53333333333336	PathogenBox_PlateA	MMV676588	TUBERCULOSIS		258.38	258.38	C15H18N2S			3.47		Nc1c2CCCCc2nc3sc4CCCCc4c13	A
G	A	G11	203.4	PathogenBox_PlateA	MMV676554	TUBERCULOSIS		335.36	335.36	C19H17N3O3			3.27		COc1ccc(Nc2ccccc2NC(=O)c3ccc(O)nc3)cc1	A
T	A	G11	187.33333333333334	PathogenBox_PlateA	MMV676554	TUBERCULOSIS		335.36	335.36	C19H17N3O3			3.27		COc1ccc(Nc2ccccc2NC(=O)c3ccc(O)nc3)cc1	A
G	A	G12	126.4
T	A	G12	158.0
G	A	H01	412.6
T	A	H01	209.86666666666667
G	A	H02	580.7333333333333	PathogenBox_PlateA	MMV688350	DENGUE		465.5	465.5	C24H20N3O4FS			3.05		COC(=O)c1ccc(F)cc1NS(=O)(=O)c2cccc(c2)c3cnn(Cc4ccccc4)c3	A
T	A	H02	148.93333333333334	PathogenBox_PlateA	MMV688350	DENGUE		465.5	465.5	C24H20N3O4FS			3.05		COC(=O)c1ccc(F)cc1NS(=O)(=O)c2cccc(c2)c3cnn(Cc4ccccc4)c3	A
G	A	H03	362.1333333333333	PathogenBox_PlateA	MMV688360	KINETOPLASTIDS		421.53	421.53	C25H31N3O3			3.92		COc1ccc(cc1OCc2ccccn2)C3=NN(C4CCCCCC4)C(=O)C3(C)C	A
T	A	H03	199.06666666666666	PathogenBox_PlateA	MMV688360	KINETOPLASTIDS		421.53	421.53	C25H31N3O3			3.92		COc1ccc(cc1OCc2ccccn2)C3=NN(C4CCCCCC4)C(=O)C3(C)C	A
G	A	H04	562.4666666666667	PathogenBox_PlateA	MMV099637	KINETOPLASTIDS		297.33	297.33	C17H16N3OF			2.94		Cc1nn2c(O)c3CCCCc3nc2c1c4ccc(F)cc4	A
T	A	H04	202.8	PathogenBox_PlateA	MMV099637	KINETOPLASTIDS		297.33	297.33	C17H16N3OF			2.94		Cc1nn2c(O)c3CCCCc3nc2c1c4ccc(F)cc4	A
G	A	H05	313.73333333333335	PathogenBox_PlateA	MMV688798	KINETOPLASTIDS		365.45	365.45	C21H19NO3S			3.48		CS(=O)(=O)c1ccccc1C(=O)N(Cc2ccccc2)c3ccccc3	A
T	A	H05	194.46666666666667	PathogenBox_PlateA	MMV688798	KINETOPLASTIDS		365.45	365.45	C21H19NO3S			3.48		CS(=O)(=O)c1ccccc1C(=O)N(Cc2ccccc2)c3ccccc3	A
G	A	H06	432.1333333333333	PathogenBox_PlateA	MMV676539	TUBERCULOSIS		332.35	332.35	C20H16N2O3			2.5		O=C(NCCc1c[nH]c2ccccc12)C3=Cc4ccccc4OC3=O	A
T	A	H06	180.46666666666667	PathogenBox_PlateA	MMV676539	TUBERCULOSIS		332.35	332.35	C20H16N2O3			2.5		O=C(NCCc1c[nH]c2ccccc12)C3=Cc4ccccc4OC3=O	A
G	A	H07	232.66666666666666	PathogenBox_PlateA	MMV202458	TUBERCULOSIS		319.79	319.79	C17H18NO3Cl			3.62		COc1ccc(OC(C)C(=O)Nc2ccc(Cl)cc2C)cc1	A
T	A	H07	294.93333333333334	PathogenBox_PlateA	MMV202458	TUBERCULOSIS		319.79	319.79	C17H18NO3Cl			3.62		COc1ccc(OC(C)C(=O)Nc2ccc(Cl)cc2C)cc1	A
G	A	H08	183.66666666666666	PathogenBox_PlateA	MMV676474	TUBERCULOSIS		336.43	336.43	C21H24N2O2			4.51		COc1ccccc1OCCCCn2c(nc3ccccc23)C4CC4	A
T	A	H08	305.6	PathogenBox_PlateA	MMV676474	TUBERCULOSIS		336.43	336.43	C21H24N2O2			4.51		COc1ccccc1OCCCCn2c(nc3ccccc23)C4CC4	A
G	A	H09	189.6	PathogenBox_PlateA	MMV461553	TUBERCULOSIS		419.37	419.37	C18H14NO3F5S			4.78		COC(=O)c1c2CCCCCc2sc1NC(=O)c3c(F)c(F)c(F)c(F)c3F	A
T	A	H09	180.26666666666668	PathogenBox_PlateA	MMV461553	TUBERCULOSIS		419.37	419.37	C18H14NO3F5S			4.78		COC(=O)c1c2CCCCCc2sc1NC(=O)c3c(F)c(F)c(F)c(F)c3F	A
G	A	H10	270.6	PathogenBox_PlateA	MMV676520	TUBERCULOSIS		364.39	364.39	C21H20N2O4			3.48		O=C(N1CCN(Cc2ccc3OCOc3c2)CC1)c4oc5ccccc5c4	A
T	A	H10	165.2	PathogenBox_PlateA	MMV676520	TUBERCULOSIS		364.39	364.39	C21H20N2O4			3.48		O=C(N1CCN(Cc2ccc3OCOc3c2)CC1)c4oc5ccccc5c4	A
G	A	H11	268.6666666666667	PathogenBox_PlateA	MMV676512	TUBERCULOSIS		347.39	347.39	C18H13N5OS			2.95		O=C(Nc1nc(cs1)c2ccccn2)c3cncn3c4ccccc4	A
T	A	H11	211.8	PathogenBox_PlateA	MMV676512	TUBERCULOSIS		347.39	347.39	C18H13N5OS			2.95		O=C(Nc1nc(cs1)c2ccccn2)c3cncn3c4ccccc4	A
G	A	H12	217.66666666666666
T	A	H12	140.86666666666667
G	B	A01	88.13333333333334				DMSO
T	B	A01	165.2				DMSO
G	B	A02	156.2	PathogenBox_PlateB	MMV676480	ONCHOCERCIASIS		474.53	474.53	C26H22N2O5S			3.43		COC(=O)c1c2CCN(Cc3ccccc3)Cc2sc1NC(=O)C4=Cc5ccccc5OC4=O	B
T	B	A02	260.2	PathogenBox_PlateB	MMV676480	ONCHOCERCIASIS		474.53	474.53	C26H22N2O5S			3.43		COC(=O)c1c2CCN(Cc3ccccc3)Cc2sc1NC(=O)C4=Cc5ccccc5OC4=O	B
G	B	A03	116.26666666666667	PathogenBox_PlateB	MMV652003	KINETOPLASTIDS		321.06	321.06	C15H11NO3BF3			2.62		OB1OCc2ccc(NC(=O)c3ccccc3C(F)(F)F)cc12	B
T	B	A03	157.2	PathogenBox_PlateB	MMV652003	KINETOPLASTIDS		321.06	321.06	C15H11NO3BF3			2.62		OB1OCc2ccc(NC(=O)c3ccccc3C(F)(F)F)cc12	B
G	B	A04	148.4	PathogenBox_PlateB	MMV000062	REFERENCE COMPOUNDS	Pentamidine	592.69	340.43	C19H24N4O2	Isethionic Acid	2.0	1.75		NC(=N)c1ccc(OCCCCCOc2ccc(cc2)C(=N)N)cc1	B
T	B	A04	208.8	PathogenBox_PlateB	MMV000062	REFERENCE COMPOUNDS	Pentamidine	592.69	340.43	C19H24N4O2	Isethionic Acid	2.0	1.75		NC(=N)c1ccc(OCCCCCOc2ccc(cc2)C(=N)N)cc1	B
G	B	A05	114.2	PathogenBox_PlateB	MMV006372	MALARIA		269.35	269.35	C15H19N5			1.62		CN(C)CCNc1ncnc2c3cc(C)ccc3[nH]c12	B
T	B	A05	203.7	PathogenBox_PlateB	MMV006372	MALARIA		269.35	269.35	C15H19N5			1.62		CN(C)CCNc1ncnc2c3cc(C)ccc3[nH]c12	B
G	B	A06	138.8	PathogenBox_PlateB	MMV688854	CRYPTOSPORIDIOSIS		452.98	416.52	C24H28N6O	Hydrochloride	1.0	3.26		CCOc1ccc2cc(ccc2c1)c3nn(CC4CCN(C)CC4)c5ncnc(N)c35	B
T	B	A06	235.3	PathogenBox_PlateB	MMV688854	CRYPTOSPORIDIOSIS		452.98	416.52	C24H28N6O	Hydrochloride	1.0	3.26		CCOc1ccc2cc(ccc2c1)c3nn(CC4CCN(C)CC4)c5ncnc(N)c35	B
G	B	A07	214.73333333333332	PathogenBox_PlateB	MMV011903	MALARIA		374.4	374.4	C20H18N6O2			2.88		Cc1ccc(NC(=O)c2nc[nH]c2C(=O)Nc3nc4ccccc4[nH]3)c(C)c1	B
T	B	A07	210.8	PathogenBox_PlateB	MMV011903	MALARIA		374.4	374.4	C20H18N6O2			2.88		Cc1ccc(NC(=O)c2nc[nH]c2C(=O)Nc3nc4ccccc4[nH]3)c(C)c1	B
G	B	A08	121.33333333333333	PathogenBox_PlateB	MMV020591	MALARIA		385.47	385.47	C24H23N3O2			3.95		CC(C)C(NC(=O)Cc1cccc2ccccc12)C(=O)Nc3cccc(c3)C#N	B
T	B	A08	217.3	PathogenBox_PlateB	MMV020591	MALARIA		385.47	385.47	C24H23N3O2			3.95		CC(C)C(NC(=O)Cc1cccc2ccccc12)C(=O)Nc3cccc(c3)C#N	B
G	B	A09	263.73333333333335	PathogenBox_PlateB	MMV020623	MALARIA		414.51	414.51	C25H26N4O2			4.54		Cc1onc(C)c1C(=O)N2CCCC(C2)c3[nH]c4c(C)cccc4c3c5ccncc5	B
T	B	A09	320.0	PathogenBox_PlateB	MMV020623	MALARIA		414.51	414.51	C25H26N4O2			4.54		Cc1onc(C)c1C(=O)N2CCCC(C2)c3[nH]c4c(C)cccc4c3c5ccncc5	B
G	B	A10	165.2	PathogenBox_PlateB	MMV020512	MALARIA		415.49	415.49	C25H25N3O3			3.76		Cc1ccc(Oc2ccc(NC(=O)CNc3ccccc3N4CCCC4=O)cc2)cc1	B
T	B	A10	289.9	PathogenBox_PlateB	MMV020512	MALARIA		415.49	415.49	C25H25N3O3			3.76		Cc1ccc(Oc2ccc(NC(=O)CNc3ccccc3N4CCCC4=O)cc2)cc1	B
G	B	A11	217.26666666666668	PathogenBox_PlateB	MMV688761	SCHISTOSOMIASIS		461.51	461.51	C20H19N3O6S2			2.24		CS(=O)(=O)c1ccc(cc1[N+](=O)[O-])C(=O)N(CC2CCCO2)c3nc4ccccc4s3	B
T	B	A11	239.7	PathogenBox_PlateB	MMV688761	SCHISTOSOMIASIS		461.51	461.51	C20H19N3O6S2			2.24		CS(=O)(=O)c1ccc(cc1[N+](=O)[O-])C(=O)N(CC2CCCO2)c3nc4ccccc4s3	B
G	B	A12	117.06666666666666
T	B	A12	175.6
G	B	B01	99.33333333333333
T	B	B01	121.8
G	B	B02	160.93333333333334	PathogenBox_PlateB	MMV012074	TUBERCULOSIS		299.76	299.76	C16H14N3OCl			2.52		Cc1nc2ccccn2c1C(=O)NCc3ccc(Cl)cc3	B
T	B	B02	193.2	PathogenBox_PlateB	MMV012074	TUBERCULOSIS		299.76	299.76	C16H14N3OCl			2.52		Cc1nc2ccccn2c1C(=O)NCc3ccc(Cl)cc3	B
G	B	B03	63.8	PathogenBox_PlateB	MMV676604	KINETOPLASTIDS		371.46	371.46	C18H21N5O2S			2.11		CC(C)n1c(C)ncc1c2ccnc(Nc3ccc(cc3)S(=O)(=O)C)n2	B
T	B	B03	207.7	PathogenBox_PlateB	MMV676604	KINETOPLASTIDS		371.46	371.46	C18H21N5O2S			2.11		CC(C)n1c(C)ncc1c2ccnc(Nc3ccc(cc3)S(=O)(=O)C)n2	B
G	B	B04	103.46666666666667	PathogenBox_PlateB	MMV002529	REFERENCE COMPOUNDS	Praziquantel	312.41	312.41	C19H24N2O2			2.54		O=C(C1CCCCC1)N2CC3N(CCc4ccccc34)C(=O)C2	B
T	B	B04	189.0	PathogenBox_PlateB	MMV002529	REFERENCE COMPOUNDS	Praziquantel	312.41	312.41	C19H24N2O2			2.54		O=C(C1CCCCC1)N2CC3N(CCc4ccccc34)C(=O)C2	B
G	B	B05	41.266666666666666	PathogenBox_PlateB	MMV687776	LYMPHATIC FILARIASIS		609.2	609.2	C28H23N2O4BCl2F4			7.71		Cc1cc(ccc1C(=O)NCc2ccc3B(O)OC(C)(C)c3c2)C4=NOC(C4)(c5cc(Cl)c(F)c(Cl)c5)C(F)(F)F	B
T	B	B05	189.7	PathogenBox_PlateB	MMV687776	LYMPHATIC FILARIASIS		609.2	609.2	C28H23N2O4BCl2F4			7.71		Cc1cc(ccc1C(=O)NCc2ccc3B(O)OC(C)(C)c3c2)C4=NOC(C4)(c5cc(Cl)c(F)c(Cl)c5)C(F)(F)F	B
G	B	B06	84.6	PathogenBox_PlateB	MMV687800	REFERENCE COMPOUNDS	Clofazimine	473.4	473.4	C27H22N4Cl2			6.28		CC(C)N=C1C=C2N(c3ccc(Cl)cc3)c4ccccc4N=C2C=C1Nc5ccc(Cl)cc5	B
T	B	B06	153.0	PathogenBox_PlateB	MMV687800	REFERENCE COMPOUNDS	Clofazimine	473.4	473.4	C27H22N4Cl2			6.28		CC(C)N=C1C=C2N(c3ccc(Cl)cc3)c4ccccc4N=C2C=C1Nc5ccc(Cl)cc5	B
G	B	B07	117.2	PathogenBox_PlateB	MMV020982	MALARIA		374.44	374.44	C22H22N4O2			3.53		CC(C)(C)c1cc(cc(c1)C(=O)Nc2cccnc2)C(=O)Nc3cccnc3	B
T	B	B07	178.7	PathogenBox_PlateB	MMV020982	MALARIA		374.44	374.44	C22H22N4O2			3.53		CC(C)(C)c1cc(cc(c1)C(=O)Nc2cccnc2)C(=O)Nc3cccnc3	B
G	B	B08	151.86666666666667	PathogenBox_PlateB	MMV020120	MALARIA		354.54	354.54	C23H34N2O			3.74	X	CC1CC1C(=O)NC2CCN(CC3(CCCCC3)c4ccccc4)CC2	B
T	B	B08	212.7	PathogenBox_PlateB	MMV020120	MALARIA		354.54	354.54	C23H34N2O			3.74	X	CC1CC1C(=O)NC2CCN(CC3(CCCCC3)c4ccccc4)CC2	B
G	B	B09	153.0	PathogenBox_PlateB	MMV676605	MALARIA		421.49	421.49	C26H23N5O			4.04		C[C@@]1(O)C[C@@H](C1)c2nc(c3ccc4ccc(nc4c3)c5ccccc5)c6c(N)nccn26	B
T	B	B09	179.3	PathogenBox_PlateB	MMV676605	MALARIA		421.49	421.49	C26H23N5O			4.04		C[C@@]1(O)C[C@@H](C1)c2nc(c3ccc4ccc(nc4c3)c5ccccc5)c6c(N)nccn26	B
G	B	B10	200.66666666666666	PathogenBox_PlateB	MMV007638	MALARIA		416.52	416.52	C20H20N2O4S2			3.68		CCOc1ccc(cc1)c2nc(NC(=O)CS(=O)(=O)c3ccccc3)sc2C	B
T	B	B10	201.0	PathogenBox_PlateB	MMV007638	MALARIA		416.52	416.52	C20H20N2O4S2			3.68		CCOc1ccc(cc1)c2nc(NC(=O)CS(=O)(=O)c3ccccc3)sc2C	B
G	B	B11	204.6	PathogenBox_PlateB	MMV021057	MALARIA	Azoxystrobin	403.39	403.39	C22H17N3O5			2.94		CO\C=C(\C(=O)OC)/c1ccccc1Oc2cc(Oc3ccccc3C#N)ncn2	B
T	B	B11	163.2	PathogenBox_PlateB	MMV021057	MALARIA	Azoxystrobin	403.39	403.39	C22H17N3O5			2.94		CO\C=C(\C(=O)OC)/c1ccccc1Oc2cc(Oc3ccccc3C#N)ncn2	B
G	B	B12	205.26666666666668
T	B	B12	180.4
G	B	C01	126.33333333333333
T	B	C01	163.8
G	B	C02	76.8	PathogenBox_PlateB	MMV690027	KINETOPLASTIDS		584.71	584.71	C33H40N6O4			5.44		COC1=C(OCCCCOC2=CC=C(C3=NNN=N3)C=C2)C=C(C([C@@H]4[C@H]5CC=CC4)=NN(C6CCCCCC6)C5=O)C=C1	B
T	B	C02	217.0	PathogenBox_PlateB	MMV690027	KINETOPLASTIDS		584.71	584.71	C33H40N6O4			5.44		COC1=C(OCCCCOC2=CC=C(C3=NNN=N3)C=C2)C=C(C([C@@H]4[C@H]5CC=CC4)=NN(C6CCCCCC6)C5=O)C=C1	B
G	B	C03	99.13333333333334	PathogenBox_PlateB	MMV676600	KINETOPLASTIDS		474.55	474.55	C26H30N6O3			0.73		CO[C@@H](C(=O)N1Cc2[nH]nc(NC(=O)c3ccc(cc3)N4CCN(C)CC4)c2C1)c5ccccc5	B
T	B	C03	235.8	PathogenBox_PlateB	MMV676600	KINETOPLASTIDS		474.55	474.55	C26H30N6O3			0.73		CO[C@@H](C(=O)N1Cc2[nH]nc(NC(=O)c3ccc(cc3)N4CCN(C)CC4)c2C1)c5ccccc5	B
G	B	C04	126.93333333333334	PathogenBox_PlateB	MMV676382	SCHISTOSOMIASIS		377.44	377.44	C20H23N7O			1.68		Cn1ncc2c(nc(NCCc3c[nH]c4ccccc34)nc12)N1CCOCC1	B
T	B	C04	209.5	PathogenBox_PlateB	MMV676382	SCHISTOSOMIASIS		377.44	377.44	C20H23N7O			1.68		Cn1ncc2c(nc(NCCc3c[nH]c4ccccc34)nc12)N1CCOCC1	B
G	B	C05	136.33333333333334	PathogenBox_PlateB	MMV001625	REFERENCE COMPOUNDS	alpha-Difluoromethylornithine	236.6	182.17	C6H12N2O2F2	Hydrochloride hydrate	1.0	-4.99		NCCCC(N)(C(F)F)C(=O)O	B
T	B	C05	202.2	PathogenBox_PlateB	MMV001625	REFERENCE COMPOUNDS	alpha-Difluoromethylornithine	236.6	182.17	C6H12N2O2F2	Hydrochloride hydrate	1.0	-4.99		NCCCC(N)(C(F)F)C(=O)O	B
G	B	C06	216.66666666666666	PathogenBox_PlateB	MMV001493	ONCHOCERCIASIS	Isradipine	371.39	371.39	C19H21N3O5			3.19		COC(=O)C1=C(C)NC(=C(C1c2cccc3nonc23)C(=O)OC(C)C)C	B
T	B	C06	274.0	PathogenBox_PlateB	MMV001493	ONCHOCERCIASIS	Isradipine	371.39	371.39	C19H21N3O5			3.19		COC(=O)C1=C(C)NC(=C(C1c2cccc3nonc23)C(=O)OC(C)C)C	B
G	B	C07	231.26666666666668	PathogenBox_PlateB	MMV020136	MALARIA		366.46	366.46	C15H18N4O3S2			0.96		CNC(=O)c1cc(cs1)S(=O)(=O)N2CCN(CC2)c3ccccn3	B
T	B	C07	227.3	PathogenBox_PlateB	MMV020136	MALARIA		366.46	366.46	C15H18N4O3S2			0.96		CNC(=O)c1cc(cs1)S(=O)(=O)N2CCN(CC2)c3ccccn3	B
G	B	C08	171.46666666666667	PathogenBox_PlateB	MMV020710	MALARIA		399.84	399.84	C19H18N5O3Cl			1.98		COc1ccc(Cl)cc1NC(=O)CN(C)C(=O)c2cnn(n2)c3ccccc3	B
T	B	C08	210.0	PathogenBox_PlateB	MMV020710	MALARIA		399.84	399.84	C19H18N5O3Cl			1.98		COc1ccc(Cl)cc1NC(=O)CN(C)C(=O)c2cnn(n2)c3ccccc3	B
G	B	C09	118.13333333333334	PathogenBox_PlateB	MMV020517	MALARIA		364.45	364.45	C21H24N4O2			3.02		COc1ccccc1CNC(=O)c2cc(nc3c2cnn3C(C)C)C4CC4	B
T	B	C09	319.8	PathogenBox_PlateB	MMV020517	MALARIA		364.45	364.45	C21H24N4O2			3.02		COc1ccccc1CNC(=O)c2cc(nc3c2cnn3C(C)C)C4CC4	B
G	B	C10	135.33333333333334	PathogenBox_PlateB	MMV019721	MALARIA		437.97	437.97	C19H20N3O3ClS2			3.8	X	CCN(CC)S(=O)(=O)c1ccc(Cl)c(c1)C(=O)Nc2ccc3nc(C)sc3c2	B
T	B	C10	208.1	PathogenBox_PlateB	MMV019721	MALARIA		437.97	437.97	C19H20N3O3ClS2			3.8	X	CCN(CC)S(=O)(=O)c1ccc(Cl)c(c1)C(=O)Nc2ccc3nc(C)sc3c2	B
G	B	C11	90.93333333333334	PathogenBox_PlateB	MMV688763	SCHISTOSOMIASIS		351.83	351.83	C13H10N5OClS2			2.88		CNc1nnc(SC2=C(Cl)C(=O)N(N=C2)c3ccccc3)s1	B
T	B	C11	279.6	PathogenBox_PlateB	MMV688763	SCHISTOSOMIASIS		351.83	351.83	C13H10N5OClS2			2.88		CNc1nnc(SC2=C(Cl)C(=O)N(N=C2)c3ccccc3)s1	B
G	B	C12	132.93333333333334
T	B	C12	239.7
G	B	D01	113.93333333333334
T	B	D01	156.5
G	B	D02	87.26666666666667	PathogenBox_PlateB	MMV020537	MALARIA		334.82	334.82	C16H15N2O2ClS			3.89		Clc1ccc2OCCN(c3ccc(s3)C(=O)NC4CC4)c2c1	B
T	B	D02	219.7	PathogenBox_PlateB	MMV020537	MALARIA		334.82	334.82	C16H15N2O2ClS			3.89		Clc1ccc2OCCN(c3ccc(s3)C(=O)NC4CC4)c2c1	B
G	B	D03	109.53333333333333	PathogenBox_PlateB	MMV637953	REFERENCE COMPOUNDS	Suramin	1435.28	1297.28	C51H40N6O23S6	Sodium	6.0	-2.91		Cc1ccc(cc1NC(=O)c2cccc(NC(=O)Nc3cccc(c3)C(=O)Nc4cc(ccc4C)C(=O)Nc5ccc(c6cc(cc(c56)S(=O)(=O)O)S(=O)(=O)O)S(=O)(=O)O)c2)C(=O)Nc7ccc(c8cc(cc(c78)S(=O)(=O)O)S(=O)(=O)O)S(=O)(=O)O	B
T	B	D03	289.0	PathogenBox_PlateB	MMV637953	REFERENCE COMPOUNDS	Suramin	1435.28	1297.28	C51H40N6O23S6	Sodium	6.0	-2.91		Cc1ccc(cc1NC(=O)c2cccc(NC(=O)Nc3cccc(c3)C(=O)Nc4cc(ccc4C)C(=O)Nc5ccc(c6cc(cc(c56)S(=O)(=O)O)S(=O)(=O)O)S(=O)(=O)O)c2)C(=O)Nc7ccc(c8cc(cc(c78)S(=O)(=O)O)S(=O)(=O)O)S(=O)(=O)O	B
G	B	D04	141.0	PathogenBox_PlateB	MMV676536	SCHISTOSOMIASIS		373.49	373.49	C18H19N3O2S2			3.05		COCC(C)NC(=O)CSc1ncnc2sc(cc12)-c1ccccc1	B
T	B	D04	264.3	PathogenBox_PlateB	MMV676536	SCHISTOSOMIASIS		373.49	373.49	C18H19N3O2S2			3.05		COCC(C)NC(=O)CSc1ncnc2sc(cc12)-c1ccccc1	B
G	B	D05	220.53333333333333	PathogenBox_PlateB	MMV000063	REFERENCE COMPOUNDS	Sitamaquine	515.71	343.51	C21H33N3O	Tosic Acid	1.0	4.23		CCN(CC)CCCCCCNc1cc(OC)cc2c(C)ccnc12	B
T	B	D05	245.6	PathogenBox_PlateB	MMV000063	REFERENCE COMPOUNDS	Sitamaquine	515.71	343.51	C21H33N3O	Tosic Acid	1.0	4.23		CCN(CC)CCCCCCNc1cc(OC)cc2c(C)ccnc12	B
G	B	D06	216.4	PathogenBox_PlateB	MMV689255	CRYPTOSPORIDIOSIS	D-Eritadenine	253.21	253.21	C9H11N5O4			-2.54		Nc1ncnc2c1ncn2C[C@@H](O)[C@@H](O)C(=O)O	B
T	B	D06	256.7	PathogenBox_PlateB	MMV689255	CRYPTOSPORIDIOSIS	D-Eritadenine	253.21	253.21	C9H11N5O4			-2.54		Nc1ncnc2c1ncn2C[C@@H](O)[C@@H](O)C(=O)O	B
G	B	D07	201.6	PathogenBox_PlateB	MMV019838	MALARIA		412.29	412.29	C18H10N4OF6			3.93		FC(F)(F)c1cc(cc(c1)C(F)(F)F)C(=O)Nc2ccnc(n2)c3cccnc3	B
T	B	D07	361.6	PathogenBox_PlateB	MMV019838	MALARIA		412.29	412.29	C18H10N4OF6			3.93		FC(F)(F)c1cc(cc(c1)C(F)(F)F)C(=O)Nc2ccnc(n2)c3cccnc3	B
G	B	D08	214.53333333333333	PathogenBox_PlateB	MMV020520	MALARIA		417.51	417.51	C25H27N3O3			3.41		Cc1cc2ccccc2n1CC(=O)N3CC(Oc4ccccc34)C(=O)N5CCCCC5	B
T	B	D08	287.1	PathogenBox_PlateB	MMV020520	MALARIA		417.51	417.51	C25H27N3O3			3.41		Cc1cc2ccccc2n1CC(=O)N3CC(Oc4ccccc34)C(=O)N5CCCCC5	B
G	B	D09	201.6	PathogenBox_PlateB	MMV019234	MALARIA		382.44	382.44	C20H18N2O4S			3.59		COc1ccc(cc1OC)C2CC(=NN2C(=O)c3occc3)c4cccs4	B
T	B	D09	279.2	PathogenBox_PlateB	MMV019234	MALARIA		382.44	382.44	C20H18N2O4S			3.59		COc1ccc(cc1OC)C2CC(=NN2C(=O)c3occc3)c4cccs4	B
G	B	D10	184.33333333333334	PathogenBox_PlateB	MMV016136	MALARIA		349.82	349.82	C19H16N5Cl			3.5		Cc1cc(Nc2ccncc2)n3nc(C)c(c4ccccc4Cl)c3n1	B
T	B	D10	556.1	PathogenBox_PlateB	MMV016136	MALARIA		349.82	349.82	C19H16N5Cl			3.5		Cc1cc(Nc2ccncc2)n3nc(C)c(c4ccccc4Cl)c3n1	B
G	B	D11	87.73333333333333	PathogenBox_PlateB	MMV688762	SCHISTOSOMIASIS		353.46	353.46	C24H23N3			4.63		C1CCN(C1)C(c2ccccn2)c3c([nH]c4ccccc34)c5ccccc5	B
T	B	D11	516.7	PathogenBox_PlateB	MMV688762	SCHISTOSOMIASIS		353.46	353.46	C24H23N3			4.63		C1CCN(C1)C(c2ccccn2)c3c([nH]c4ccccc34)c5ccccc5	B
G	B	D12	156.4
T	B	D12	335.5
G	B	E01	90.53333333333333
T	B	E01	167.8
G	B	E02	107.33333333333333	PathogenBox_PlateB	MMV676386	TUBERCULOSIS		335.36	335.36	C19H17N3O3			3.03		Cc1cccc(Cn2ccc(NC(=O)c3ccc4OCOc4c3)n2)c1	B
T	B	E02	170.9	PathogenBox_PlateB	MMV676386	TUBERCULOSIS		335.36	335.36	C19H17N3O3			3.03		Cc1cccc(Cn2ccc(NC(=O)c3ccc4OCOc4c3)n2)c1	B
G	B	E03	132.53333333333333	PathogenBox_PlateB	MMV688773	REFERENCE COMPOUNDS	Benznidazole	260.25	260.25	C12H12N4O3			-0.25		[O-][N+](=O)c1nccn1CC(=O)NCc2ccccc2	B
T	B	E03	191.4	PathogenBox_PlateB	MMV688773	REFERENCE COMPOUNDS	Benznidazole	260.25	260.25	C12H12N4O3			-0.25		[O-][N+](=O)c1nccn1CC(=O)NCc2ccccc2	B
G	B	E04	106.53333333333333	PathogenBox_PlateB	MMV000011	REFERENCE COMPOUNDS	Doxycycline	480.9	444.44	C22H24N2O8	Hydrochloride	1.0	-1.17		C[C@@H]1[C@H]2[C@H](O)[C@H]3[C@H](N(C)C)C(=C(C(=O)N)C(=O)[C@@]3(O)C(=C2C(=O)c4c(O)cccc14)O)O	B
T	B	E04	171.1	PathogenBox_PlateB	MMV000011	REFERENCE COMPOUNDS	Doxycycline	480.9	444.44	C22H24N2O8	Hydrochloride	1.0	-1.17		C[C@@H]1[C@H]2[C@H](O)[C@H]3[C@H](N(C)C)C(=C(C(=O)N)C(=O)[C@@]3(O)C(=C2C(=O)c4c(O)cccc14)O)O	B
G	B	E05	32.46666666666667	PathogenBox_PlateB	MMV687775	LYMPHATIC FILARIASIS		462.03	462.03	C19H14NO3BCl2F4			6.51		CC1(C)OB(O)c2ccc(cc12)C3=NOC(C3)(c4cc(Cl)c(F)c(Cl)c4)C(F)(F)F	B
T	B	E05	172.7	PathogenBox_PlateB	MMV687775	LYMPHATIC FILARIASIS		462.03	462.03	C19H14NO3BCl2F4			6.51		CC1(C)OB(O)c2ccc(cc12)C3=NOC(C3)(c4cc(Cl)c(F)c(Cl)c4)C(F)(F)F	B
G	B	E06	134.0	PathogenBox_PlateB	MMV002817	ONCHOCERCIASIS	Iodoquinol	396.95	396.95	C9H5NOI2			2.5		Oc1c(I)cc(I)c2cccnc12	B
T	B	E06	251.7	PathogenBox_PlateB	MMV002817	ONCHOCERCIASIS	Iodoquinol	396.95	396.95	C9H5NOI2			2.5		Oc1c(I)cc(I)c2cccnc12	B
G	B	E07	165.33333333333334	PathogenBox_PlateB	MMV676442	MALARIA		415.53	415.53	C25H29N5O			3.82		CC(C)c1ncc(c2ccncc2)c(n1)[C@@H]3CC[C@@H](CNC(=O)c4cccnc4)CC3	B
T	B	E07	299.4	PathogenBox_PlateB	MMV676442	MALARIA		415.53	415.53	C25H29N5O			3.82		CC(C)c1ncc(c2ccncc2)c(n1)[C@@H]3CC[C@@H](CNC(=O)c4cccnc4)CC3	B
G	B	E08	333.6666666666667	PathogenBox_PlateB	MMV020152	MALARIA		278.31	278.31	C17H14N2O2			3.33		Cc1onc(c1)C(=O)Nc2ccc(cc2)c3ccccc3	B
T	B	E08	272.5	PathogenBox_PlateB	MMV020152	MALARIA		278.31	278.31	C17H14N2O2			3.33		Cc1onc(c1)C(=O)Nc2ccc(cc2)c3ccccc3	B
G	B	E09	283.53333333333336	PathogenBox_PlateB	MMV024397	MALARIA		335.45	335.45	C21H25N3O			3.52		O=C(NC1CC1)c2ccc(nc2)N3CCC(Cc4ccccc4)CC3	B
T	B	E09	275.6	PathogenBox_PlateB	MMV024397	MALARIA		335.45	335.45	C21H25N3O			3.52		O=C(NC1CC1)c2ccc(nc2)N3CCC(Cc4ccccc4)CC3	B
G	B	E10	195.33333333333334	PathogenBox_PlateB	MMV019807	MALARIA		323.78	323.78	C18H14N3OCl			3.15		Cc1ccc2cc(C3NC(=O)c4ccccc4N3)c(Cl)nc2c1	B
T	B	E10	229.4	PathogenBox_PlateB	MMV019807	MALARIA		323.78	323.78	C18H14N3OCl			3.15		Cc1ccc2cc(C3NC(=O)c4ccccc4N3)c(Cl)nc2c1	B
G	B	E11	175.4	PathogenBox_PlateB	MMV560185	MALARIA		289.38	289.38	C19H19N3			3.65		C1CCN(CC1)c2cc(nc3ccccc23)c4ccccn4	B
T	B	E11	164.2	PathogenBox_PlateB	MMV560185	MALARIA		289.38	289.38	C19H19N3			3.65		C1CCN(CC1)c2cc(nc3ccccc23)c4ccccn4	B
G	B	E12	201.46666666666667
T	B	E12	277.4
G	B	F01	115.33333333333333
T	B	F01	167.4
G	B	F02	121.06666666666666	PathogenBox_PlateB	MMV019189	MALARIA		309.39	309.39	C17H15N3OS			3.88		Cc1ccc2c(NC(=O)C23NN=C(S3)c4ccccc4)c1C	B
T	B	F02	126.6	PathogenBox_PlateB	MMV019189	MALARIA		309.39	309.39	C17H15N3OS			3.88		Cc1ccc2c(NC(=O)C23NN=C(S3)c4ccccc4)c1C	B
G	B	F03	189.6	PathogenBox_PlateB	MMV688774	REFERENCE COMPOUNDS	Posaconazole	700.78	700.78	C37H42N8O4F2			4.23		CC[C@@H]([C@H](C)O)N1N=CN(C1=O)c2ccc(cc2)N3CCN(CC3)c4ccc(OC[C@@H]5CO[C@](Cn6cncn6)(C5)c7ccc(F)cc7F)cc4	B
T	B	F03	133.4	PathogenBox_PlateB	MMV688774	REFERENCE COMPOUNDS	Posaconazole	700.78	700.78	C37H42N8O4F2			4.23		CC[C@@H]([C@H](C)O)N1N=CN(C1=O)c2ccc(cc2)N3CCN(CC3)c4ccc(OC[C@@H]5CO[C@](Cn6cncn6)(C5)c7ccc(F)cc7F)cc4	B
G	B	F04	121.06666666666666	PathogenBox_PlateB	MMV003270	HOOKWORM	Zoxazolamine	168.58	168.58	C7H5N2OCl			1.97		ClC1=CC(N=C(N)O2)=C2C=C1	B
T	B	F04	149.6	PathogenBox_PlateB	MMV003270	HOOKWORM	Zoxazolamine	168.58	168.58	C7H5N2OCl			1.97		ClC1=CC(N=C(N)O2)=C2C=C1	B
G	B	F05	45.0	PathogenBox_PlateB	MMV637229	TRICHURIASIS	Clemastine	459.97	343.9	C21H26NOCl	Fumaric Acid	1.0	4.6		ClC1=CC=C([C@@](C)(C2=CC=CC=C2)OCCC3N(C)CCC3)C=C1	B
T	B	F05	136.9	PathogenBox_PlateB	MMV637229	TRICHURIASIS	Clemastine	459.97	343.9	C21H26NOCl	Fumaric Acid	1.0	4.6		ClC1=CC=C([C@@](C)(C2=CC=CC=C2)OCCC3N(C)CCC3)C=C1	B
G	B	F06	276.4	PathogenBox_PlateB	MMV688853	CRYPTOSPORIDIOSIS		389.88	353.42	C19H23N5O2	Hydrochloride	1.0	1.75		CCOc1ccc2cc(cnc2c1)c3nn(c(N)c3C(=O)N)C(C)(C)C	B
T	B	F06	167.5	PathogenBox_PlateB	MMV688853	CRYPTOSPORIDIOSIS		389.88	353.42	C19H23N5O2	Hydrochloride	1.0	1.75		CCOc1ccc2cc(cnc2c1)c3nn(c(N)c3C(=O)N)C(C)(C)C	B
G	B	F07	113.0	PathogenBox_PlateB	MMV020321	MALARIA		386.8	386.8	C18H18N2O2ClF3			3.48		COc1ccccc1C(C)NCC(=O)Nc2cc(ccc2Cl)C(F)(F)F	B
T	B	F07	254.2	PathogenBox_PlateB	MMV020321	MALARIA		386.8	386.8	C18H18N2O2ClF3			3.48		COc1ccccc1C(C)NCC(=O)Nc2cc(ccc2Cl)C(F)(F)F	B
G	B	F08	149.73333333333332	PathogenBox_PlateB	MMV019087	MALARIA		420.39	420.39	C19H19N6O2F3			1.61		Cc1cc(C)n2nc(nc2n1)C(=O)Nc3cc(ccc3N4CCOCC4)C(F)(F)F	B
T	B	F08	298.1	PathogenBox_PlateB	MMV019087	MALARIA		420.39	420.39	C19H19N6O2F3			1.61		Cc1cc(C)n2nc(nc2n1)C(=O)Nc3cc(ccc3N4CCOCC4)C(F)(F)F	B
G	B	F09	157.0	PathogenBox_PlateB	MMV676528	MALARIA		433.88	433.88	C20H17N3O3ClFS			3.47		CN(c1ccc(F)cc1)S(=O)(=O)c2ccc(Cl)c(c2)C(=O)Nc3cccc(C)n3	B
T	B	F09	247.3	PathogenBox_PlateB	MMV676528	MALARIA		433.88	433.88	C20H17N3O3ClFS			3.47		CN(c1ccc(F)cc1)S(=O)(=O)c2ccc(Cl)c(c2)C(=O)Nc3cccc(C)n3	B
G	B	F10	187.86666666666667	PathogenBox_PlateB	MMV020320	MALARIA		359.39	359.39	C20H17N5O2			2.86	X	Cc1oc(NC(=O)c2cn(nc2c3ccccc3C)c4ccccc4)nn1	B
T	B	F10	274.7	PathogenBox_PlateB	MMV020320	MALARIA		359.39	359.39	C20H17N5O2			2.86	X	Cc1oc(NC(=O)c2cn(nc2c3ccccc3C)c4ccccc4)nn1	B
G	B	F11	165.8	PathogenBox_PlateB	MMV085210	MALARIA		445.97	445.97	C22H24N3O3ClS			3.71		Clc1ccc(cc1)S(=O)(=O)NC(Cc2c[nH]c3ccccc23)C(=O)N4CCCCC4	B
T	B	F11	125.2	PathogenBox_PlateB	MMV085210	MALARIA		445.97	445.97	C22H24N3O3ClS			3.71		Clc1ccc(cc1)S(=O)(=O)NC(Cc2c[nH]c3ccccc23)C(=O)N4CCCCC4	B
G	B	F12	225.2
T	B	F12	171.4
G	B	G01	87.73333333333333
T	B	G01	169.0
G	B	G02	117.13333333333334	PathogenBox_PlateB	MMV069458	TUBERCULOSIS		222.56	222.56	C6H2N4ClF3			0.61		FC(F)(F)c1nnc2ccc(Cl)nn12	B
T	B	G02	120.2	PathogenBox_PlateB	MMV069458	TUBERCULOSIS		222.56	222.56	C6H2N4ClF3			0.61		FC(F)(F)c1nnc2ccc(Cl)nn12	B
G	B	G03	110.66666666666667	PathogenBox_PlateB	MMV688991	REFERENCE COMPOUNDS	Nitazoxanide	307.28	307.28	C12H9N3O5S			1.69		CC(=O)Oc1ccccc1C(=O)Nc2ncc(s2)[N+](=O)[O-]	B
T	B	G03	150.9	PathogenBox_PlateB	MMV688991	REFERENCE COMPOUNDS	Nitazoxanide	307.28	307.28	C12H9N3O5S			1.69		CC(=O)Oc1ccccc1C(=O)Nc2ncc(s2)[N+](=O)[O-]	B
G	B	G04	153.26666666666668	PathogenBox_PlateB	MMV687801	REFERENCE COMPOUNDS	Ethambutol	277.23	204.31	C10H24N2O2	Hydrochloride	2.0	-0.38		CC[C@H](CO)NCCN[C@H](CC)CO	B
T	B	G04	158.7	PathogenBox_PlateB	MMV687801	REFERENCE COMPOUNDS	Ethambutol	277.23	204.31	C10H24N2O2	Hydrochloride	2.0	-0.38		CC[C@H](CO)NCCN[C@H](CC)CO	B
G	B	G05	221.66666666666666	PathogenBox_PlateB	MMV689480	REFERENCE COMPOUNDS	Buparvaquone	326.43	326.43	C21H26O3			4.69		O=C1C(CC2CCC(C(C)(C)C)CC2)=C(C(C3=C1C=CC=C3)=O)O	B
T	B	G05	347.3	PathogenBox_PlateB	MMV689480	REFERENCE COMPOUNDS	Buparvaquone	326.43	326.43	C21H26O3			4.69		O=C1C(CC2CCC(C(C)(C)C)CC2)=C(C(C3=C1C=CC=C3)=O)O	B
G	B	G06	228.93333333333334	PathogenBox_PlateB	MMV003152	REFERENCE COMPOUNDS	Mebendazole	295.3	295.3	C16H13N3O3			2.67		COC(=O)Nc1nc2cc(ccc2[nH]1)C(=O)c3ccccc3	B
T	B	G06	321.3	PathogenBox_PlateB	MMV003152	REFERENCE COMPOUNDS	Mebendazole	295.3	295.3	C16H13N3O3			2.67		COC(=O)Nc1nc2cc(ccc2[nH]1)C(=O)c3ccccc3	B
G	B	G07	245.6	PathogenBox_PlateB	MMV006239	MALARIA		368.24	368.24	C18H14N3OBr			2.43		Brc1ccc2NC(=O)C3(NCCc4c3[nH]c5ccccc45)c2c1	B
T	B	G07	299.2	PathogenBox_PlateB	MMV006239	MALARIA		368.24	368.24	C18H14N3OBr			2.43		Brc1ccc2NC(=O)C3(NCCc4c3[nH]c5ccccc45)c2c1	B
G	B	G08	148.0	PathogenBox_PlateB	MMV000858	MALARIA		399.92	399.92	C16H18N3O3ClS2			2.21		Clc1ccc(cc1)S(=O)(=O)N2CCN(CC2)C(=S)NCc3occc3	B
T	B	G08	269.2	PathogenBox_PlateB	MMV000858	MALARIA		399.92	399.92	C16H18N3O3ClS2			2.21		Clc1ccc(cc1)S(=O)(=O)N2CCN(CC2)C(=S)NCc3occc3	B
G	B	G09	240.8	PathogenBox_PlateB	MMV006741	MALARIA		378.48	378.48	C22H26N4O2			3.19		COc1cc2ncnc(NC3CCN(Cc4ccccc4)CC3)c2cc1OC	B
T	B	G09	398.4	PathogenBox_PlateB	MMV006741	MALARIA		378.48	378.48	C22H26N4O2			3.19		COc1cc2ncnc(NC3CCN(Cc4ccccc4)CC3)c2cc1OC	B
G	B	G10	134.73333333333332	PathogenBox_PlateB	MMV688768	SCHISTOSOMIASIS		325.47	325.47	C19H23N3S			3.38		CN1CCN(CC1)C(c2cccs2)c3c(C)[nH]c4ccccc34	B
T	B	G10	426.9	PathogenBox_PlateB	MMV688768	SCHISTOSOMIASIS		325.47	325.47	C19H23N3S			3.38		CN1CCN(CC1)C(c2cccs2)c3c(C)[nH]c4ccccc34	B
G	B	G11	155.66666666666666	PathogenBox_PlateB	MMV000023	REFERENCE COMPOUNDS	Primaquine	455.35	259.35	C15H21N3O	Phosphoric Acid	2.0	1.9		COc1cc(NC(C)CCCN)c2ncccc2c1	B
T	B	G11	208.3	PathogenBox_PlateB	MMV000023	REFERENCE COMPOUNDS	Primaquine	455.35	259.35	C15H21N3O	Phosphoric Acid	2.0	1.9		COc1cc(NC(C)CCCN)c2ncccc2c1	B
G	B	G12	134.46666666666667
T	B	G12	202.2
G	B	H01	127.33333333333333
T	B	H01	92.3
G	B	H02	121.66666666666667	PathogenBox_PlateB	MMV676602	KINETOPLASTIDS		460.57	460.57	C25H32N8O			2.09		CNC(=O)c1nn(C)c2c3nc(Nc4ccc(cc4)N5CCN(C)CC5)ncc3CC(C)(C)c12	B
T	B	H02	96.1	PathogenBox_PlateB	MMV676602	KINETOPLASTIDS		460.57	460.57	C25H32N8O			2.09		CNC(=O)c1nn(C)c2c3nc(Nc4ccc(cc4)N5CCN(C)CC5)ncc3CC(C)(C)c12	B
G	B	H03	148.06666666666666	PathogenBox_PlateB	MMV000014	REFERENCE COMPOUNDS	Mefloquine	414.78	378.32	C17H16N2OF6	Hydrochloride	1.0	3.51		O[C@H]([C@H]1CCCCN1)c2cc(nc3c(cccc23)C(F)(F)F)C(F)(F)F	B
T	B	H03	92.1	PathogenBox_PlateB	MMV000014	REFERENCE COMPOUNDS	Mefloquine	414.78	378.32	C17H16N2OF6	Hydrochloride	1.0	3.51		O[C@H]([C@H]1CCCCN1)c2cc(nc3c(cccc23)C(F)(F)F)C(F)(F)F	B
G	B	H04	160.6	PathogenBox_PlateB	MMV687803	REFERENCE COMPOUNDS	Linezolid	337.35	337.35	C16H20N3O4F			0.52		CC(=O)NC[C@@H]1CN(C(=O)O1)c2ccc(N3CCOCC3)c(F)c2	B
T	B	H04	135.5	PathogenBox_PlateB	MMV687803	REFERENCE COMPOUNDS	Linezolid	337.35	337.35	C16H20N3O4F			0.52		CC(=O)NC[C@@H]1CN(C(=O)O1)c2ccc(N3CCOCC3)c(F)c2	B
G	B	H05	74.0	PathogenBox_PlateB	MMV668727	ONCHOCERCIASIS		384.28	384.28	C17H10N4F6			3.45		Nc1ncc(cc1c2ccc(nc2)C(F)(F)F)c3ccc(nc3)C(F)(F)F	B
T	B	H05	151.7	PathogenBox_PlateB	MMV668727	ONCHOCERCIASIS		384.28	384.28	C17H10N4F6			3.45		Nc1ncc(cc1c2ccc(nc2)C(F)(F)F)c3ccc(nc3)C(F)(F)F	B
G	B	H06	188.6	PathogenBox_PlateB	MMV019742	MALARIA		410.5	410.5	C21H22N4O3S			2.35	X	Cc1ccc(cc1)S(=O)(=O)N2CCN(CC2)C(=O)c3cc([nH]n3)c4ccccc4	B
T	B	H06	186.4	PathogenBox_PlateB	MMV019742	MALARIA		410.5	410.5	C21H22N4O3S			2.35	X	Cc1ccc(cc1)S(=O)(=O)N2CCN(CC2)C(=O)c3cc([nH]n3)c4ccccc4	B
G	B	H07	104.2	PathogenBox_PlateB	MMV009054	MALARIA		351.19	351.19	C15H12N4O2Cl2			2.3	X	Cc1onc(c1)C(=O)Nc2cnn(Cc3ccc(Cl)cc3Cl)c2	B
T	B	H07	168.3	PathogenBox_PlateB	MMV009054	MALARIA		351.19	351.19	C15H12N4O2Cl2			2.3	X	Cc1onc(c1)C(=O)Nc2cnn(Cc3ccc(Cl)cc3Cl)c2	B
G	B	H08	175.8	PathogenBox_PlateB	MMV006901	MALARIA		306.37	306.37	C18H18N4O			3.36		CN(C)c1cc(NC(=O)Nc2ccccc2)c3ccccc3n1	B
T	B	H08	163.0	PathogenBox_PlateB	MMV006901	MALARIA		306.37	306.37	C18H18N4O			3.36		CN(C)c1cc(NC(=O)Nc2ccccc2)c3ccccc3n1	B
G	B	H09	82.8	PathogenBox_PlateB	MMV020391	MALARIA		394.92	394.92	C19H23N2O3ClS			3.73		CC(C)C(C(=O)Nc1ccc(cc1)S(=O)(=O)N(C)C)c2ccc(Cl)cc2	B
T	B	H09	260.6	PathogenBox_PlateB	MMV020391	MALARIA		394.92	394.92	C19H23N2O3ClS			3.73		CC(C)C(C(=O)Nc1ccc(cc1)S(=O)(=O)N(C)C)c2ccc(Cl)cc2	B
G	B	H10	171.0	PathogenBox_PlateB	MMV676380	MALARIA		370.79	370.79	C18H15N4O3Cl			2.47		CC(=O)Nc1ccc(NC(=O)c2cc([nH]n2)c3cc(Cl)ccc3O)cc1	B
T	B	H10	314.6	PathogenBox_PlateB	MMV676380	MALARIA		370.79	370.79	C18H15N4O3Cl			2.47		CC(=O)Nc1ccc(NC(=O)c2cc([nH]n2)c3cc(Cl)ccc3O)cc1	B
G	B	H11	171.33333333333334	PathogenBox_PlateB	MMV688994	REFERENCE COMPOUNDS	Streptomycin	725.5	581.57	C21H39N7O12	Sulfate	1.5	-8.21		CNC1C(O)C(O)C(CO)OC1OC2C(OC3C(O)C(O)C(NC(=N)N)C(O)C3NC(=N)N)OC(C)C2(O)C=O	B
T	B	H11	209.1	PathogenBox_PlateB	MMV688994	REFERENCE COMPOUNDS	Streptomycin	725.5	581.57	C21H39N7O12	Sulfate	1.5	-8.21		CNC1C(O)C(O)C(CO)OC1OC2C(OC3C(O)C(O)C(NC(=N)N)C(O)C3NC(=N)N)OC(C)C2(O)C=O	B
G	B	H12	136.86666666666667
T	B	H12	168.8
G	C	A01	209.33333333333334				DMSO
T	C	A01	171.5				DMSO
G	C	A02	372.6	PathogenBox_PlateC	MMV675997	KINETOPLASTIDS		424.51	424.51	C24H29N4O2F			3.48		Fc1ccc(cc1)N2CCN(CCCCN(CC#N)C(=O)OCc3ccccc3)CC2	C
T	C	A02	202.92857142857142	PathogenBox_PlateC	MMV675997	KINETOPLASTIDS		424.51	424.51	C24H29N4O2F			3.48		Fc1ccc(cc1)N2CCN(CCCCN(CC#N)C(=O)OCc3ccccc3)CC2	C
G	C	A03	288.8666666666667	PathogenBox_PlateC	MMV676204	ONCHOCERCIASIS		334.39	334.39	C21H19N2OF			4.3		Fc1ccc(cc1)C(=O)N(CCNc2ccccc2)c3ccccc3	C
T	C	A03	187.14285714285714	PathogenBox_PlateC	MMV676204	ONCHOCERCIASIS		334.39	334.39	C21H19N2OF			4.3		Fc1ccc(cc1)C(=O)N(CCNc2ccccc2)c3ccccc3	C
G	C	A04	248.0	PathogenBox_PlateC	MMV687239	TUBERCULOSIS		341.35	341.35	C19H17N3OF2			2.84		CC(C)(C(=O)Nc1ccc(F)cc1)n2cc(cn2)c3ccccc3F	C
T	C	A04	140.64285714285714	PathogenBox_PlateC	MMV687239	TUBERCULOSIS		341.35	341.35	C19H17N3OF2			2.84		CC(C)(C(=O)Nc1ccc(F)cc1)n2cc(cn2)c3ccccc3F	C
G	C	A05	165.93333333333334	PathogenBox_PlateC	MMV688122	TUBERCULOSIS		320.37	320.37	C16H12N6S			2.86		Cc1cccc(n1)c2nc(Nc3ccncn3)c4sccc4n2	C
T	C	A05	216.28571428571428	PathogenBox_PlateC	MMV688122	TUBERCULOSIS		320.37	320.37	C16H12N6S			2.86		Cc1cccc(n1)c2nc(Nc3ccncn3)c4sccc4n2	C
G	C	A06	194.53333333333333	PathogenBox_PlateC	MMV688852	TOXOPLASMOSIS		333.79	333.79	C16H17N5ClF			2.88		CC(C)(C)n1nc(Cc2ccc(F)c(Cl)c2)c2c(N)ncnc12	C
T	C	A06	192.35714285714286	PathogenBox_PlateC	MMV688852	TOXOPLASMOSIS		333.79	333.79	C16H17N5ClF			2.88		CC(C)(C)n1nc(Cc2ccc(F)c(Cl)c2)c2c(N)ncnc12	C
G	C	A07	269.73333333333335	PathogenBox_PlateC	MMV687145	TUBERCULOSIS		267.35	267.35	C12H17N3O2S			1.49		CCCCS(=O)(=O)Nc1ccc2cnn(C)c2c1	C
T	C	A07	192.28571428571428	PathogenBox_PlateC	MMV687145	TUBERCULOSIS		267.35	267.35	C12H17N3O2S			1.49		CCCCS(=O)(=O)Nc1ccc2cnn(C)c2c1	C
G	C	A08	145.06666666666666	PathogenBox_PlateC	MMV688327	TUBERCULOSIS	Radezolid	474.91	438.45	C22H23N6O3F	Hydrochloride	1.0	0.88		CC(=O)NCC1CN(C(=O)O1)c2ccc(c(F)c2)c3ccc(CNCc4cn[nH]n4)cc3	C
T	C	A08	280.42857142857144	PathogenBox_PlateC	MMV688327	TUBERCULOSIS	Radezolid	474.91	438.45	C22H23N6O3F	Hydrochloride	1.0	0.88		CC(=O)NCC1CN(C(=O)O1)c2ccc(c(F)c2)c3ccc(CNCc4cn[nH]n4)cc3	C
G	C	A09	251.0	PathogenBox_PlateC	MMV008439	MALARIA		384.52	384.52	C23H32N2O3			2.39		COc1ccc(CN2CCOc3ccc(cc3C2)C(C)(O)CN(C)C)cc1C	C
T	C	A09	349.2857142857143	PathogenBox_PlateC	MMV008439	MALARIA		384.52	384.52	C23H32N2O3			2.39		COc1ccc(CN2CCOc3ccc(cc3C2)C(C)(O)CN(C)C)cc1C	C
G	C	A10	277.0	PathogenBox_PlateC	MMV595321	KINETOPLASTIDS		458.54	458.54	C21H26N6O4S			2.38		CC1=C(C)C(NC(N2N=C(C)C=C2NC(C3=CC=C(S(=O)(N(CC)CC)=O)C=C3)=O)=N1)=O	C
T	C	A10	373.35714285714283	PathogenBox_PlateC	MMV595321	KINETOPLASTIDS		458.54	458.54	C21H26N6O4S			2.38		CC1=C(C)C(NC(N2N=C(C)C=C2NC(C3=CC=C(S(=O)(N(CC)CC)=O)C=C3)=O)=N1)=O	C
G	C	A11	132.73333333333332	PathogenBox_PlateC	MMV687747	TUBERCULOSIS		385.25	385.25	C19H17N2O2Br			3.53		Cc1cc(OCC(=O)NCc2ccccc2)c3cc(Br)ccc3n1	C
T	C	A11	569.9285714285714	PathogenBox_PlateC	MMV687747	TUBERCULOSIS		385.25	385.25	C19H17N2O2Br			3.53		Cc1cc(OCC(=O)NCc2ccccc2)c3cc(Br)ccc3n1	C
G	C	A12	163.6
T	C	A12	240.92857142857142
G	C	B01	259.4
T	C	B01	168.0
G	C	B02	371.73333333333335	PathogenBox_PlateC	MMV020388	MALARIA		365.9	365.9	C19H28N3O2Cl			2.69		CC(Nc1cc(Cl)ccc1N2CCOCC2)C(=O)N3CCCC(C)C3	C
T	C	B02	291.2142857142857	PathogenBox_PlateC	MMV020388	MALARIA		365.9	365.9	C19H28N3O2Cl			2.69		CC(Nc1cc(Cl)ccc1N2CCOCC2)C(=O)N3CCCC(C)C3	C
G	C	B03	430.3333333333333	PathogenBox_PlateC	MMV688547	KINETOPLASTIDS		613.47	387.44	C21H21N7O	Trifluoroacetate	2.0	0.9		COc1ccc(cc1c2cn(nn2)c3cccc(c3)C4=NCCN4)C5=NCCN5	C
T	C	B03	284.64285714285717	PathogenBox_PlateC	MMV688547	KINETOPLASTIDS		613.47	387.44	C21H21N7O	Trifluoroacetate	2.0	0.9		COc1ccc(cc1c2cn(nn2)c3cccc(c3)C4=NCCN4)C5=NCCN5	C
G	C	B04	272.8666666666667	PathogenBox_PlateC	MMV688466	TUBERCULOSIS		502.0	465.54	C24H24N5O2FS	Hydrochloride	1.0	2.43		Cn1ccnc1CNCCS(=O)(=O)c2cccc(Nc3ccc(cn3)c4cccc(F)c4)c2	C
T	C	B04	211.71428571428572	PathogenBox_PlateC	MMV688466	TUBERCULOSIS		502.0	465.54	C24H24N5O2FS	Hydrochloride	1.0	2.43		Cn1ccnc1CNCCS(=O)(=O)c2cccc(Nc3ccc(cn3)c4cccc(F)c4)c2	C
G	C	B05	283.3333333333333	PathogenBox_PlateC	MMV687749	TUBERCULOSIS		448.95	412.49	C24H24N6O	Hydrochloride	1.0	3.13		C([C@@H]1CN(CCN1)c2nccc(Oc3ccc(cc3)n4ccnc4)n2)c5ccccc5	C
T	C	B05	268.7857142857143	PathogenBox_PlateC	MMV687749	TUBERCULOSIS		448.95	412.49	C24H24N6O	Hydrochloride	1.0	3.13		C([C@@H]1CN(CCN1)c2nccc(Oc3ccc(cc3)n4ccnc4)n2)c5ccccc5	C
G	C	B06	251.46666666666667	PathogenBox_PlateC	MMV688846	TUBERCULOSIS		383.84	383.84	C20H21NOClF3			4.95		Cc1ccccc1CN2CCC(O)(CC2)c3ccc(Cl)c(c3)C(F)(F)F	C
T	C	B06	181.71428571428572	PathogenBox_PlateC	MMV688846	TUBERCULOSIS		383.84	383.84	C20H21NOClF3			4.95		Cc1ccccc1CN2CCC(O)(CC2)c3ccc(Cl)c(c3)C(F)(F)F	C
G	C	B07	145.53333333333333	PathogenBox_PlateC	MMV054312	TUBERCULOSIS		240.31	240.31	C15H16N2O			2.81		CC(=O)N1CCc2cc3nc(C)cc(C)c3cc12	C
T	C	B07	248.85714285714286	PathogenBox_PlateC	MMV054312	TUBERCULOSIS		240.31	240.31	C15H16N2O			2.81		CC(=O)N1CCc2cc3nc(C)cc(C)c3cc12	C
G	C	B08	361.6666666666667	PathogenBox_PlateC	MMV689060	KINETOPLASTIDS		313.23	313.23	C14H18N4Cl2			2.29	X	Clc1ccc(CN2CCN(CC2)C3=NCCN3)cc1Cl	C
T	C	B08	298.14285714285717	PathogenBox_PlateC	MMV689060	KINETOPLASTIDS		313.23	313.23	C14H18N4Cl2			2.29	X	Clc1ccc(CN2CCN(CC2)C3=NCCN3)cc1Cl	C
G	C	B09	222.53333333333333	PathogenBox_PlateC	MMV689061	KINETOPLASTIDS		422.5	422.5	C24H27N4O2F			4.09	X	CC1=C(F)C=CC=C1CN2CCCC(CC3=NC(C4=CC=C(NC(C)=O)C=C4)=NO3)C2	C
T	C	B09	252.92857142857142	PathogenBox_PlateC	MMV689061	KINETOPLASTIDS		422.5	422.5	C24H27N4O2F			4.09	X	CC1=C(F)C=CC=C1CN2CCCC(CC3=NC(C4=CC=C(NC(C)=O)C=C4)=NO3)C2	C
G	C	B10	314.6666666666667	PathogenBox_PlateC	MMV689028	KINETOPLASTIDS		474.57	474.57	C26H26N4O3S			3.34		O=C(N1CCN(CC2=CC=C(NS(=O)(C3=CC=C(C)C=C3)=O)C=C2)CC1)C4=CC(C#N)=CC=C4	C
T	C	B10	251.07142857142858	PathogenBox_PlateC	MMV689028	KINETOPLASTIDS		474.57	474.57	C26H26N4O3S			3.34		O=C(N1CCN(CC2=CC=C(NS(=O)(C3=CC=C(C)C=C3)=O)C=C2)CC1)C4=CC(C#N)=CC=C4	C
G	C	B11	121.86666666666666	PathogenBox_PlateC	MMV688371	KINETOPLASTIDS		449.76	449.76	C22H19N2O2Cl3			5.3		NCCN(C(=O)c1ccc(Cl)cc1Cl)c2ccc(OCc3ccc(Cl)cc3)cc2	C
T	C	B11	269.85714285714283	PathogenBox_PlateC	MMV688371	KINETOPLASTIDS		449.76	449.76	C22H19N2O2Cl3			5.3		NCCN(C(=O)c1ccc(Cl)cc1Cl)c2ccc(OCc3ccc(Cl)cc3)cc2	C
G	C	B12	220.73333333333332
T	C	B12	232.5
G	C	C01	448.3333333333333
T	C	C01	352.35714285714283
G	C	C02	773.6	PathogenBox_PlateC	MMV688508	TUBERCULOSIS		358.36	358.36	C19H19N2O4F			1.91		CC(=O)NCC1CN(C(=O)O1)c2ccc(c(F)c2)c3ccc(CO)cc3	C
T	C	C02	330.5	PathogenBox_PlateC	MMV688508	TUBERCULOSIS		358.36	358.36	C19H19N2O4F			1.91		CC(=O)NCC1CN(C(=O)O1)c2ccc(c(F)c2)c3ccc(CO)cc3	C
G	C	C03	338.8666666666667	PathogenBox_PlateC	MMV688283	KINETOPLASTIDS		495.0	495.0	C24H23N6O2ClS			3.73		CN1CCN(CC1)S(=O)(=O)c2ccc(cc2)c3ccc4c(Nc5ncc(Cl)cn5)ccnc4c3	C
T	C	C03	252.57142857142858	PathogenBox_PlateC	MMV688283	KINETOPLASTIDS		495.0	495.0	C24H23N6O2ClS			3.73		CN1CCN(CC1)S(=O)(=O)c2ccc(cc2)c3ccc4c(Nc5ncc(Cl)cn5)ccnc4c3	C
G	C	C04	420.8666666666667	PathogenBox_PlateC	MMV687243	TUBERCULOSIS		336.18	336.18	C15H14NO3Br			2.83		NC(=O)c1cc(Br)ccc1OCCOc2ccccc2	C
T	C	C04	262.5	PathogenBox_PlateC	MMV687243	TUBERCULOSIS		336.18	336.18	C15H14NO3Br			2.83		NC(=O)c1cc(Br)ccc1OCCOc2ccccc2	C
G	C	C05	515.8	PathogenBox_PlateC	MMV687730	TUBERCULOSIS		384.52	384.52	C22H32N4O2			5.0		CCCCOC(=O)Nc1cc2nc([nH]c2cc1N3CCCC3)C4CCCCC4	C
T	C	C05	246.35714285714286	PathogenBox_PlateC	MMV687730	TUBERCULOSIS		384.52	384.52	C22H32N4O2			5.0		CCCCOC(=O)Nc1cc2nc([nH]c2cc1N3CCCC3)C4CCCCC4	C
G	C	C06	441.93333333333334	PathogenBox_PlateC	MMV687251	TUBERCULOSIS		275.3	275.3	C8H9N3O4S2			-0.04		CN1C(=O)N(C)c2nsc(c2C1=O)S(=O)(=O)C	C
T	C	C06	440.92857142857144	PathogenBox_PlateC	MMV687251	TUBERCULOSIS		275.3	275.3	C8H9N3O4S2			-0.04		CN1C(=O)N(C)c2nsc(c2C1=O)S(=O)(=O)C	C
G	C	C07	441.3333333333333	PathogenBox_PlateC	MMV687254	TUBERCULOSIS		305.37	305.37	C19H19N3O			4.07		CCCCc1ccc(nc1)C(=O)Nc2nccc3ccccc23	C
T	C	C07	370.07142857142856	PathogenBox_PlateC	MMV687254	TUBERCULOSIS		305.37	305.37	C19H19N3O			4.07		CCCCc1ccc(nc1)C(=O)Nc2nccc3ccccc23	C
G	C	C08	272.0	PathogenBox_PlateC	MMV688509	TOXOPLASMOSIS		455.52	455.52	C28H26N3O2F			5.71		Fc1ccc(cc1)-c1[nH]c(cc1-c1ccncc1)C1CCN(CC1)C(=O)OCc1ccccc1	C
T	C	C08	204.92857142857142	PathogenBox_PlateC	MMV688509	TOXOPLASMOSIS		455.52	455.52	C28H26N3O2F			5.71		Fc1ccc(cc1)-c1[nH]c(cc1-c1ccncc1)C1CCN(CC1)C(=O)OCc1ccccc1	C
G	C	C09	401.26666666666665	PathogenBox_PlateC	MMV688361	KINETOPLASTIDS		357.41	357.41	C21H19N5O			2.31		C1CN=C(N1)c2ccc(cc2)c3cc(on3)c4cccc(c4)C5=NCCN5	C
T	C	C09	435.7857142857143	PathogenBox_PlateC	MMV688361	KINETOPLASTIDS		357.41	357.41	C21H19N5O			2.31		C1CN=C(N1)c2ccc(cc2)c3cc(on3)c4cccc(c4)C5=NCCN5	C
G	C	C10	465.06666666666666	PathogenBox_PlateC	MMV689029	KINETOPLASTIDS		490.57	490.57	C26H26N4O4S			2.93		O=C(N1CCN(CC2=CC=C(NS(=O)(C3=CC=C(OC)C=C3)=O)C=C2)CC1)C4=CC(C#N)=CC=C4	C
T	C	C10	431.5	PathogenBox_PlateC	MMV689029	KINETOPLASTIDS		490.57	490.57	C26H26N4O4S			2.93		O=C(N1CCN(CC2=CC=C(NS(=O)(C3=CC=C(OC)C=C3)=O)C=C2)CC1)C4=CC(C#N)=CC=C4	C
G	C	C11	340.53333333333336	PathogenBox_PlateC	MMV022236	MALARIA		439.48	439.48	C21H28N5O2F3			3.08		CCN(CC)CCCN1CCN(CC1)C(=O)c2cccc(c2)c3noc(n3)C(F)(F)F	C
T	C	C11	329.2142857142857	PathogenBox_PlateC	MMV022236	MALARIA		439.48	439.48	C21H28N5O2F3			3.08		CCN(CC)CCCN1CCN(CC1)C(=O)c2cccc(c2)c3noc(n3)C(F)(F)F	C
G	C	C12	254.73333333333332
T	C	C12	218.35714285714286
G	C	D01	669.8
T	C	D01	185.21428571428572
G	C	D02	780.0	PathogenBox_PlateC	MMV688410	KINETOPLASTIDS		384.9	384.9	C21H25N4OCl			2.39		CN(C)CC(=O)NCCN1C(c2ccccc2)c3cc(Cl)ccc3N=C1C	C
T	C	D02	191.07142857142858	PathogenBox_PlateC	MMV688410	KINETOPLASTIDS		384.9	384.9	C21H25N4OCl			2.39		CN(C)CC(=O)NCCN1C(c2ccccc2)c3cc(Cl)ccc3N=C1C	C
G	C	D03	724.4666666666667	PathogenBox_PlateC	MMV676048	KINETOPLASTIDS		325.23	325.23	C16H18N2OCl2			4.0		Clc1ccc(Cl)c(CO[C@H]2CCCC[C@@H]2n3ccnc3)c1	C
T	C	D03	187.64285714285714	PathogenBox_PlateC	MMV676048	KINETOPLASTIDS		325.23	325.23	C16H18N2OCl2			4.0		Clc1ccc(Cl)c(CO[C@H]2CCCC[C@@H]2n3ccnc3)c1	C
G	C	D04	353.4	PathogenBox_PlateC	MMV687703	TUBERCULOSIS		377.48	377.48	C22H27N5O			2.9		COc1cccc(n1)c2nc3c(cccc3n2CC4CCCN4)N5CCCC5	C
T	C	D04	194.21428571428572	PathogenBox_PlateC	MMV687703	TUBERCULOSIS		377.48	377.48	C22H27N5O			2.9		COc1cccc(n1)c2nc3c(cccc3n2CC4CCCN4)N5CCCC5	C
G	C	D05	415.53333333333336	PathogenBox_PlateC	MMV687248	TUBERCULOSIS		320.32	320.32	C18H13N4OF			3.11		Nc1nc2ccc(cc2[nH]1)c3cncc(Oc4ccc(F)cc4)c3	C
T	C	D05	174.71428571428572	PathogenBox_PlateC	MMV687248	TUBERCULOSIS		320.32	320.32	C18H13N4OF			3.11		Nc1nc2ccc(cc2[nH]1)c3cncc(Oc4ccc(F)cc4)c3	C
G	C	D06	465.8666666666667	PathogenBox_PlateC	MMV688125	TUBERCULOSIS		427.6	427.6	C24H33N3O2S			3.6		CCCc1ccc(cc1)S(=O)(=O)Nc2ccc(CN3CCN(CC4CC4)CC3)cc2	C
T	C	D06	317.2857142857143	PathogenBox_PlateC	MMV688125	TUBERCULOSIS		427.6	427.6	C24H33N3O2S			3.6		CCCc1ccc(cc1)S(=O)(=O)Nc2ccc(CN3CCN(CC4CC4)CC3)cc2	C
G	C	D07	337.73333333333335	PathogenBox_PlateC	MMV687188	TUBERCULOSIS		352.38	352.38	C20H20N2O4			2.96		COc1ccc2nc(C)cc(OCC(=O)Nc3ccccc3OC)c2c1	C
T	C	D07	269.2857142857143	PathogenBox_PlateC	MMV687188	TUBERCULOSIS		352.38	352.38	C20H20N2O4			2.96		COc1ccc2nc(C)cc(OCC(=O)Nc3ccccc3OC)c2c1	C
G	C	D08	186.2	PathogenBox_PlateC	MMV690103	KINETOPLASTIDS		349.43	349.43	C19H23N7			2.63		C[C@@H](N(C)c1ncc2c(N)nc(N)nc2n1)c3ccc4CCCCc4c3	C
T	C	D08	213.28571428571428	PathogenBox_PlateC	MMV690103	KINETOPLASTIDS		349.43	349.43	C19H23N7			2.63		C[C@@H](N(C)c1ncc2c(N)nc(N)nc2n1)c3ccc4CCCCc4c3	C
G	C	D09	394.6	PathogenBox_PlateC	MMV688124	TUBERCULOSIS		443.65	443.65	C25H37N3O2S			4.3		CCc1ccc(cc1)S(=O)(=O)Nc2cc(CN3CCN(CCC(C)C)CC3)ccc2C	C
T	C	D09	338.14285714285717	PathogenBox_PlateC	MMV688124	TUBERCULOSIS		443.65	443.65	C25H37N3O2S			4.3		CCc1ccc(cc1)S(=O)(=O)Nc2cc(CN3CCN(CCC(C)C)CC3)ccc2C	C
G	C	D10	286.0	PathogenBox_PlateC	MMV688845	TUBERCULOSIS		435.54	435.54	C24H25N3O3S			3.23		O=C(Nc1ccccc1N2CCOCC2)[C@@H](Cc3ccccc3)NC(=O)c4cccs4	C
T	C	D10	368.57142857142856	PathogenBox_PlateC	MMV688845	TUBERCULOSIS		435.54	435.54	C24H25N3O3S			3.23		O=C(Nc1ccccc1N2CCOCC2)[C@@H](Cc3ccccc3)NC(=O)c4cccs4	C
G	C	D11	224.2	PathogenBox_PlateC	MMV1030799	MALARIA		330.39	330.39	C20H18N4O			3.99		CCCn1c(NC(=O)c2ccc3ccccc3n2)nc4ccccc14	C
T	C	D11	301.07142857142856	PathogenBox_PlateC	MMV1030799	MALARIA		330.39	330.39	C20H18N4O			3.99		CCCn1c(NC(=O)c2ccc3ccccc3n2)nc4ccccc14	C
G	C	D12	135.8
T	C	D12	173.0
G	C	E01	329.8
T	C	E01	136.64285714285714
G	C	E02	638.4666666666667	PathogenBox_PlateC	MMV675994	CRYPTOSPORIDIOSIS		336.78	336.78	C18H13N4OCl			2.8		Clc1ccc(cc1)n2cc(COc3ccnc4ccccc34)nn2	C
T	C	E02	194.92857142857142	PathogenBox_PlateC	MMV675994	CRYPTOSPORIDIOSIS		336.78	336.78	C18H13N4OCl			2.8		Clc1ccc(cc1)n2cc(COc3ccnc4ccccc34)nn2	C
G	C	E03	217.06666666666666	PathogenBox_PlateC	MMV676057	KINETOPLASTIDS		420.5	420.5	C24H28N4O3			4.23		CC(C)(C)OC(=O)N1CCN(CC1)c2cc(n[nH]2)c3ccc(Oc4ccccc4)cc3	C
T	C	E03	185.57142857142858	PathogenBox_PlateC	MMV676057	KINETOPLASTIDS		420.5	420.5	C24H28N4O3			4.23		CC(C)(C)OC(=O)N1CCN(CC1)c2cc(n[nH]2)c3ccc(Oc4ccccc4)cc3	C
G	C	E04	250.86666666666667	PathogenBox_PlateC	MMV687699	TUBERCULOSIS		388.17	388.17	C16H10N3OCl2F3			3.63		FC(F)(F)c1nc2ccccn2c1C(=O)NCc3cc(Cl)cc(Cl)c3	C
T	C	E04	192.64285714285714	PathogenBox_PlateC	MMV687699	TUBERCULOSIS		388.17	388.17	C16H10N3OCl2F3			3.63		FC(F)(F)c1nc2ccccn2c1C(=O)NCc3cc(Cl)cc(Cl)c3	C
G	C	E05	416.73333333333335	PathogenBox_PlateC	MMV687146	TUBERCULOSIS		298.42	298.42	C19H26N2O			4.85		Cc1cc(C)c2cc([nH]c2c1)C(=O)NC3CCCCCCC3	C
T	C	E05	185.28571428571428	PathogenBox_PlateC	MMV687146	TUBERCULOSIS		298.42	298.42	C19H26N2O			4.85		Cc1cc(C)c2cc([nH]c2c1)C(=O)NC3CCCCCCC3	C
G	C	E06	144.26666666666668	PathogenBox_PlateC	MMV687696	TUBERCULOSIS		557.01	557.01	C29H28N4O2ClF3			6.61		CCc1nc2ccc(Cl)cn2c1C(=O)NCc3ccc(cc3)N4CCC(CC4)c5ccc(OC(F)(F)F)cc5	C
T	C	E06	225.42857142857142	PathogenBox_PlateC	MMV687696	TUBERCULOSIS		557.01	557.01	C29H28N4O2ClF3			6.61		CCc1nc2ccc(Cl)cn2c1C(=O)NCc3ccc(cc3)N4CCC(CC4)c5ccc(OC(F)(F)F)cc5	C
G	C	E07	271.06666666666666	PathogenBox_PlateC	MMV687170	TUBERCULOSIS		340.76	340.76	C17H13N4O2Cl			3.22		COc1ccc(Cn2cnc3c(nc(Cl)nc23)c4occc4)cc1	C
T	C	E07	239.28571428571428	PathogenBox_PlateC	MMV687170	TUBERCULOSIS		340.76	340.76	C17H13N4O2Cl			3.22		COc1ccc(Cn2cnc3c(nc(Cl)nc23)c4occc4)cc1	C
G	C	E08	97.53333333333333	PathogenBox_PlateC	MMV690102	KINETOPLASTIDS		417.46	417.46	C22H23N7O2			2.8		COc1ccc(Oc2ccc(cc2)[C@@H](C)N(C)c3ncc4c(N)nc(N)nc4n3)cc1	C
T	C	E08	216.85714285714286	PathogenBox_PlateC	MMV690102	KINETOPLASTIDS		417.46	417.46	C22H23N7O2			2.8		COc1ccc(Oc2ccc(cc2)[C@@H](C)N(C)c3ncc4c(N)nc(N)nc4n3)cc1	C
G	C	E09	310.8	PathogenBox_PlateC	MMV689709	KINETOPLASTIDS		351.4	351.4	C19H21N5O2			1.21		O=C(N1CC(C2=CC(NC)=CC(C)=N2)OCC1)C3=NNC4=C3C=CC=C4	C
T	C	E09	215.42857142857142	PathogenBox_PlateC	MMV689709	KINETOPLASTIDS		351.4	351.4	C19H21N5O2			1.21		O=C(N1CC(C2=CC(NC)=CC(C)=N2)OCC1)C3=NNC4=C3C=CC=C4	C
G	C	E10	167.73333333333332	PathogenBox_PlateC	MMV021375	MALARIA		280.37	280.37	C17H20N4			2.87		CC(C)CNc1cc(nc2c([nH]nc12)-c1ccccc1)C	C
T	C	E10	171.85714285714286	PathogenBox_PlateC	MMV021375	MALARIA		280.37	280.37	C17H20N4			2.87		CC(C)CNc1cc(nc2c([nH]nc12)-c1ccccc1)C	C
G	C	E11	120.46666666666667	PathogenBox_PlateC	MMV1029203	MALARIA		375.45	375.45	C20H17N5OS			2.61		CNC(=O)CNc1nc(nc2scc(c3ccccc3)c12)c4ccccn4	C
T	C	E11	169.07142857142858	PathogenBox_PlateC	MMV1029203	MALARIA		375.45	375.45	C20H17N5OS			2.61		CNC(=O)CNc1nc(nc2scc(c3ccccc3)c12)c4ccccn4	C
G	C	E12	188.86666666666667
T	C	E12	209.0
G	C	F01	407.46666666666664
T	C	F01	156.64285714285714
G	C	F02	546.8666666666667	PathogenBox_PlateC	MMV676053	CRYPTOSPORIDIOSIS		357.79	357.79	C18H16N3O3Cl			2.86		COc1cc(NC(=O)CC2=NN(C)C(=O)c3ccccc23)ccc1Cl	C
T	C	F02	232.92857142857142	PathogenBox_PlateC	MMV676053	CRYPTOSPORIDIOSIS		357.79	357.79	C18H16N3O3Cl			2.86		COc1cc(NC(=O)CC2=NN(C)C(=O)c3ccccc23)ccc1Cl	C
G	C	F03	149.4	PathogenBox_PlateC	MMV688179	KINETOPLASTIDS		476.19	403.27	C18H16N6OCl2	Hydrochloride	2.0	2.87		NC(=N)Nc1ccc(c(Cl)c1)c2oc(cc2)c3ccc(NC(=N)N)cc3Cl	C
T	C	F03	128.07142857142858	PathogenBox_PlateC	MMV688179	KINETOPLASTIDS		476.19	403.27	C18H16N6OCl2	Hydrochloride	2.0	2.87		NC(=N)Nc1ccc(c(Cl)c1)c2oc(cc2)c3ccc(NC(=N)N)cc3Cl	C
G	C	F04	201.6	PathogenBox_PlateC	MMV023969	TUBERCULOSIS		453.01	416.55	C24H24N4OS	Hydrochloride	1.0	3.86		C(Nc1cccnc1)c2ccc(s2)c3cc4ccncc4cc3OC5CCNCC5	C
T	C	F04	133.92857142857142	PathogenBox_PlateC	MMV023969	TUBERCULOSIS		453.01	416.55	C24H24N4OS	Hydrochloride	1.0	3.86		C(Nc1cccnc1)c2ccc(s2)c3cc4ccncc4cc3OC5CCNCC5	C
G	C	F05	478.6666666666667	PathogenBox_PlateC	MMV687138	TUBERCULOSIS		339.41	339.41	C19H17NO3S			3.55		NC(=O)c1cc(ccc1OCCOc2ccccc2)c3ccsc3	C
T	C	F05	188.71428571428572	PathogenBox_PlateC	MMV687138	TUBERCULOSIS		339.41	339.41	C19H17NO3S			3.55		NC(=O)c1cc(ccc1OCCOc2ccccc2)c3ccsc3	C
G	C	F06	433.8666666666667	PathogenBox_PlateC	MMV688262	TUBERCULOSIS	Delamanid	534.48	534.48	C25H25N4O6F3			5.04		CC1(COc2ccc(cc2)N3CCC(CC3)Oc4ccc(OC(F)(F)F)cc4)Cn5cc(nc5O1)N(=O)=O	C
T	C	F06	322.0	PathogenBox_PlateC	MMV688262	TUBERCULOSIS	Delamanid	534.48	534.48	C25H25N4O6F3			5.04		CC1(COc2ccc(cc2)N3CCC(CC3)Oc4ccc(OC(F)(F)F)cc4)Cn5cc(nc5O1)N(=O)=O	C
G	C	F07	175.4	PathogenBox_PlateC	MMV687189	TUBERCULOSIS		336.38	336.38	C20H20N2O3			2.74		COc1ccc2nc(C)cc(OCC(=O)NCc3ccccc3)c2c1	C
T	C	F07	251.35714285714286	PathogenBox_PlateC	MMV687189	TUBERCULOSIS		336.38	336.38	C20H20N2O3			2.74		COc1ccc2nc(C)cc(OCC(=O)NCc3ccccc3)c2c1	C
G	C	F08	236.26666666666668	PathogenBox_PlateC	MMV687807	TUBERCULOSIS		383.67	383.67	C15H8NO2ClF6			4.76		Oc1ccc(Cl)cc1C(=O)Nc2ccc(c(c2)C(F)(F)F)C(F)(F)F	C
T	C	F08	187.64285714285714	PathogenBox_PlateC	MMV687807	TUBERCULOSIS		383.67	383.67	C15H8NO2ClF6			4.76		Oc1ccc(Cl)cc1C(=O)Nc2ccc(c(c2)C(F)(F)F)C(F)(F)F	C
G	C	F09	227.0	PathogenBox_PlateC	MMV676478	TUBERCULOSIS		435.58	435.58	C24H29N5OS			4.42		O=C(C1CCN(CC1)c2nnc(s2)n3cccc3)N4CCC(Cc5ccccc5)CC4	C
T	C	F09	167.57142857142858	PathogenBox_PlateC	MMV676478	TUBERCULOSIS		435.58	435.58	C24H29N5OS			4.42		O=C(C1CCN(CC1)c2nnc(s2)n3cccc3)N4CCC(Cc5ccccc5)CC4	C
G	C	F10	127.26666666666667	PathogenBox_PlateC	MMV062221	MALARIA		279.35	279.35	C16H17N5			2.98		Cc1cc(C)nc(n1)n2nc(C)cc2Nc3ccccc3	C
T	C	F10	280.0	PathogenBox_PlateC	MMV062221	MALARIA		279.35	279.35	C16H17N5			2.98		Cc1cc(C)nc(n1)n2nc(C)cc2Nc3ccccc3	C
G	C	F11	186.26666666666668	PathogenBox_PlateC	MMV688921	DENGUE		451.86	451.86	C23H18N3O5Cl			3.24		OC[C@H]1O[C@H](C(O)[C@H]1O)n2c3ccc(Cl)cc3c4c(ncnc24)c5oc6ccccc6c5	C
T	C	F11	111.57142857142857	PathogenBox_PlateC	MMV688921	DENGUE		451.86	451.86	C23H18N3O5Cl			3.24		OC[C@H]1O[C@H](C(O)[C@H]1O)n2c3ccc(Cl)cc3c4c(ncnc24)c5oc6ccccc6c5	C
G	C	F12	153.13333333333333
T	C	F12	159.92857142857142
G	C	G01	170.33333333333334
T	C	G01	93.35714285714286
G	C	G02	149.53333333333333	PathogenBox_PlateC	MMV676191	CRYPTOSPORIDIOSIS		244.29	244.29	C15H16O3			2.95		CC(C)C(Oc1cccc2ccccc12)C(=O)O	C
T	C	G02	151.28571428571428	PathogenBox_PlateC	MMV676191	CRYPTOSPORIDIOSIS		244.29	244.29	C15H16O3			2.95		CC(C)C(Oc1cccc2ccccc12)C(=O)O	C
G	C	G03	165.6	PathogenBox_PlateC	MMV675993	CRYPTOSPORIDIOSIS		313.35	313.35	C16H19N5O2			1.79		COc1ccc(cc1OC)c2nn(C(C)C)c3ncnc(N)c23	C
T	C	G03	167.14285714285714	PathogenBox_PlateC	MMV675993	CRYPTOSPORIDIOSIS		313.35	313.35	C16H19N5O2			1.79		COc1ccc(cc1OC)c2nn(C(C)C)c3ncnc(N)c23	C
G	C	G04	98.06666666666666	PathogenBox_PlateC	MMV021660	TUBERCULOSIS		425.9	380.88	C20H21N6Cl	Formate	1.0	4.06		Cc1cc(NCCc2ccccc2)nc(NC(=N)Nc3ccc(Cl)cc3)n1	C
T	C	G04	150.07142857142858	PathogenBox_PlateC	MMV021660	TUBERCULOSIS		425.9	380.88	C20H21N6Cl	Formate	1.0	4.06		Cc1cc(NCCc2ccccc2)nc(NC(=N)Nc3ccc(Cl)cc3)n1	C
G	C	G05	231.53333333333333	PathogenBox_PlateC	MMV688417	TOXOPLASMOSIS		326.78	326.78	C16H15N6Cl			2.66		CC(C)n1nc(-c2cc3c(Cl)cccc3[nH]2)c2c(N)ncnc12	C
T	C	G05	195.64285714285714	PathogenBox_PlateC	MMV688417	TOXOPLASMOSIS		326.78	326.78	C16H15N6Cl			2.66		CC(C)n1nc(-c2cc3c(Cl)cccc3[nH]2)c2c(N)ncnc12	C
G	C	G06	153.06666666666666	PathogenBox_PlateC	MMV687273	TUBERCULOSIS		330.55	330.55	C22H38N2			4.92		CC(=CCC\C(=C/CNCCNC1C2CC3CC(CC1C3)C2)\C)C	C
T	C	G06	225.21428571428572	PathogenBox_PlateC	MMV687273	TUBERCULOSIS		330.55	330.55	C22H38N2			4.92		CC(=CCC\C(=C/CNCCNC1C2CC3CC(CC1C3)C2)\C)C	C
G	C	G07	135.86666666666667	PathogenBox_PlateC	MMV687180	TUBERCULOSIS		458.48	458.48	C24H25N4O2F3			4.02		CCc1ccc(cc1)[C@@H]2C[C@@H](n3ncc(C(=O)NCc4ccc(OC)cc4)c3N2)C(F)(F)F	C
T	C	G07	252.78571428571428	PathogenBox_PlateC	MMV687180	TUBERCULOSIS		458.48	458.48	C24H25N4O2F3			4.02		CCc1ccc(cc1)[C@@H]2C[C@@H](n3ncc(C(=O)NCc4ccc(OC)cc4)c3N2)C(F)(F)F	C
G	C	G08	129.6	PathogenBox_PlateC	MMV1088520	MALARIA		327.45	327.45	C18H21N3OS			2.85		CC(C)N(Cc1ccccn1)Cc2csc(n2)c3oc(C)cc3	C
T	C	G08	207.42857142857142	PathogenBox_PlateC	MMV1088520	MALARIA		327.45	327.45	C18H21N3OS			2.85		CC(C)N(Cc1ccccn1)Cc2csc(n2)c3oc(C)cc3	C
G	C	G09	146.13333333333333	PathogenBox_PlateC	MMV688891	TUBERCULOSIS		442.18	442.18	C18H11NO4BrF3			3.83		COc1cc(Br)cc2C=C(C(=O)Nc3cccc(c3)C(F)(F)F)C(=O)Oc12	C
T	C	G09	258.2142857142857	PathogenBox_PlateC	MMV688891	TUBERCULOSIS		442.18	442.18	C18H11NO4BrF3			3.83		COc1cc(Br)cc2C=C(C(=O)Nc3cccc(c3)C(F)(F)F)C(=O)Oc12	C
G	C	G10	210.0	PathogenBox_PlateC	MMV023370	MALARIA		311.74	311.74	C14H10N7Cl			1.02		Nc1ncc(cc1c2nc3cc(Cl)cnc3[nH]2)c4cn[nH]c4	C
T	C	G10	142.92857142857142	PathogenBox_PlateC	MMV023370	MALARIA		311.74	311.74	C14H10N7Cl			1.02		Nc1ncc(cc1c2nc3cc(Cl)cnc3[nH]2)c4cn[nH]c4	C
G	C	G11	153.2	PathogenBox_PlateC	MMV688703	TOXOPLASMOSIS		335.42	335.42	C21H22N3F			4.03		CN1CCC(CC1)c1cc(c([nH]1)-c1ccc(F)cc1)-c1ccncc1	C
T	C	G11	182.14285714285714	PathogenBox_PlateC	MMV688703	TOXOPLASMOSIS		335.42	335.42	C21H22N3F			4.03		CN1CCC(CC1)c1cc(c([nH]1)-c1ccc(F)cc1)-c1ccncc1	C
G	C	G12	116.26666666666667
T	C	G12	184.64285714285714
G	C	H01	172.0
T	C	H01	85.71428571428571
G	C	H02	143.4	PathogenBox_PlateC	MMV675969	ONCHOCERCIASIS		340.46	340.46	C21H28N2O2			4.24		CC(C)(C)c1ccc(N[C@@H]2CCCC[C@H]2NC(=O)c3occc3)cc1	C
T	C	H02	116.21428571428571	PathogenBox_PlateC	MMV675969	ONCHOCERCIASIS		340.46	340.46	C21H28N2O2			4.24		CC(C)(C)c1ccc(N[C@@H]2CCCC[C@H]2NC(=O)c3occc3)cc1	C
G	C	H03	258.26666666666665	PathogenBox_PlateC	MMV688313	SCHISTOSOMIASIS		373.45	373.45	C23H23N3O2			4.56		COc1ccc(cc1OC)-c1nnc2ccc(cn12)-c1cccc(c1)C(C)C	C
T	C	H03	179.35714285714286	PathogenBox_PlateC	MMV688313	SCHISTOSOMIASIS		373.45	373.45	C23H23N3O2			4.56		COc1ccc(cc1OC)-c1nnc2ccc(cn12)-c1cccc(c1)C(C)C	C
G	C	H04	243.86666666666667	PathogenBox_PlateC	MMV687172	TUBERCULOSIS		387.48	387.48	C23H25N5O			3.63		O=C(C1CCN(CC1)c2cc(ncn2)n3cccc3)N4CCc5ccccc5C4	C
T	C	H04	87.71428571428571	PathogenBox_PlateC	MMV687172	TUBERCULOSIS		387.48	387.48	C23H25N5O			3.63		O=C(C1CCN(CC1)c2cc(ncn2)n3cccc3)N4CCc5ccccc5C4	C
G	C	H05	74.06666666666666	PathogenBox_PlateC	MMV688844	TUBERCULOSIS		424.92	424.92	C23H25N4O2Cl			3.83		COc1ccc2nccc(NC(=O)C3CCN(CCc4ccc(Cl)cc4)CC3)c2n1	C
T	C	H05	123.71428571428571	PathogenBox_PlateC	MMV688844	TUBERCULOSIS		424.92	424.92	C23H25N4O2Cl			3.83		COc1ccc2nccc(NC(=O)C3CCN(CCc4ccc(Cl)cc4)CC3)c2n1	C
G	C	H06	151.53333333333333	PathogenBox_PlateC	MMV1198433	SCHISTOSOMIASIS		339.39	339.39	C19H21N3O3			2.61		CC(C)c1ccc(NC(=O)COC2=CC(=C(C#N)C(=O)N2C)C)cc1	C
T	C	H06	174.71428571428572	PathogenBox_PlateC	MMV1198433	SCHISTOSOMIASIS		339.39	339.39	C19H21N3O3			2.61		CC(C)c1ccc(NC(=O)COC2=CC(=C(C#N)C(=O)N2C)C)cc1	C
G	C	H07	119.4	PathogenBox_PlateC	MMV024311	TUBERCULOSIS		364.32	291.4	C19H21N3	Hydrochloride	2.0	3.58		Cc1ccc2[nH]c(C3CCCNC3)c(c4ccncc4)c2c1	C
T	C	H07	189.42857142857142	PathogenBox_PlateC	MMV024311	TUBERCULOSIS		364.32	291.4	C19H21N3	Hydrochloride	2.0	3.58		Cc1ccc2[nH]c(C3CCCNC3)c(c4ccncc4)c2c1	C
G	C	H08	128.53333333333333	PathogenBox_PlateC	MMV1019989	MALARIA		328.46	328.46	C18H28N6			2.31		CCc1ccc(cc1)C(NCc2nc(N)nc(n2)N(C)C)C(C)C	C
T	C	H08	152.42857142857142	PathogenBox_PlateC	MMV1019989	MALARIA		328.46	328.46	C18H28N6			2.31		CCc1ccc(cc1)C(NCc2nc(N)nc(n2)N(C)C)C(C)C	C
G	C	H09	115.26666666666667	PathogenBox_PlateC	MMV1037162	MALARIA		355.46	355.46	C18H21N5OS			2.39		CCNC(=O)C(C)Nc1nc(nc2sc(C)c(C)c12)c3cccnc3	C
T	C	H09	152.92857142857142	PathogenBox_PlateC	MMV1037162	MALARIA		355.46	355.46	C18H21N5OS			2.39		CCNC(=O)C(C)Nc1nc(nc2sc(C)c(C)c12)c3cccnc3	C
G	C	H10	68.8	PathogenBox_PlateC	MMV689437	KINETOPLASTIDS		364.23	364.23	C15H15N7Cl2			2.68		CC(N(C)c1ncc2c(N)nc(N)nc2n1)c3cc(Cl)cc(Cl)c3	C
T	C	H10	128.14285714285714	PathogenBox_PlateC	MMV689437	KINETOPLASTIDS		364.23	364.23	C15H15N7Cl2			2.68		CC(N(C)c1ncc2c(N)nc(N)nc2n1)c3cc(Cl)cc(Cl)c3	C
G	C	H11	141.86666666666667	PathogenBox_PlateC	MMV688955	TOXOPLASMOSIS		334.71	334.71	C15H11N2O5Cl			3.16		Cc1cc(NC(=O)c2ccc(Oc3ccc(Cl)cc3O)o2)no1	C
T	C	H11	157.78571428571428	PathogenBox_PlateC	MMV688955	TOXOPLASMOSIS		334.71	334.71	C15H11N2O5Cl			3.16		Cc1cc(NC(=O)c2ccc(Oc3ccc(Cl)cc3O)o2)no1	C
G	C	H12	123.13333333333334
T	C	H12	60.5
G	D	A01	430.1333333333333				DMSO
T	D	A01	83.0				DMSO
G	D	A02	213.93333333333334	PathogenBox_PlateD	MMV026468	MALARIA		310.78	310.78	C18H15N2OCl			3.86		OCc1ccc(cc1)c2cncc(Nc3cccc(Cl)c3)c2	D
T	D	A02	60.1	PathogenBox_PlateD	MMV026468	MALARIA		310.78	310.78	C18H15N2OCl			3.86		OCc1ccc(cc1)c2cncc(Nc3cccc(Cl)c3)c2	D
G	D	A03	209.53333333333333	PathogenBox_PlateD	MMV020670	MALARIA		387.44	387.44	C22H21N5O2			2.15		COc1ccc(cc1)c2cncc3ccc(nc23)C(=O)NCCCn4ccnc4	D
T	D	A03	126.8	PathogenBox_PlateD	MMV020670	MALARIA		387.44	387.44	C22H21N5O2			2.15		COc1ccc(cc1)c2cncc3ccc(nc23)C(=O)NCCCn4ccnc4	D
G	D	A04	218.6	PathogenBox_PlateD	MMV023953	MALARIA		400.53	400.53	C25H28N4O			4.41		O=C(Nc1cccc(c1)c2ccc(NCCCN3CCCC3)nc2)c4ccccc4	D
T	D	A04	124.2	PathogenBox_PlateD	MMV023953	MALARIA		400.53	400.53	C25H28N4O			4.41		O=C(Nc1cccc(c1)c2ccc(NCCCN3CCCC3)nc2)c4ccccc4	D
G	D	A05	203.93333333333334	PathogenBox_PlateD	MMV010576	MALARIA		370.43	370.43	C19H18N2O4S			2.24		COc1cc(ccc1O)c2cc(cnc2N)c3ccc(cc3)S(=O)(=O)C	D
T	D	A05	74.9	PathogenBox_PlateD	MMV010576	MALARIA		370.43	370.43	C19H18N2O4S			2.24		COc1cc(ccc1O)c2cc(cnc2N)c3ccc(cc3)S(=O)(=O)C	D
G	D	A06	184.06666666666666	PathogenBox_PlateD	MMV032967	MALARIA		369.35	369.35	C19H14N5F3			3.17		FC(F)(F)c1cccc(c1)c2nc3c(NCc4ccncc4)nccc3[nH]2	D
T	D	A06	103.4	PathogenBox_PlateD	MMV032967	MALARIA		369.35	369.35	C19H14N5F3			3.17		FC(F)(F)c1cccc(c1)c2nc3c(NCc4ccncc4)nccc3[nH]2	D
G	D	A07	95.46666666666667	PathogenBox_PlateD	MMV031011	MALARIA		436.99	436.99	C25H29N4OCl			3.58		CNC(=O)C1Cc2c([nH]c3cc(Cl)ccc23)C4(CCN(CCc5ccccc5)CC4)N1	D
T	D	A07	87.6	PathogenBox_PlateD	MMV031011	MALARIA		436.99	436.99	C25H29N4OCl			3.58		CNC(=O)C1Cc2c([nH]c3cc(Cl)ccc23)C4(CCN(CCc5ccccc5)CC4)N1	D
G	D	A08	163.93333333333334	PathogenBox_PlateD	MMV688178	SCHISTOSOMIASIS		363.41	363.41	C24H17N3O			4.59		O(c1ccccc1)c1ccc(cc1)-c1cncc(n1)-c1ccc2[nH]ccc2c1	D
T	D	A08	66.7	PathogenBox_PlateD	MMV688178	SCHISTOSOMIASIS		363.41	363.41	C24H17N3O			4.59		O(c1ccccc1)c1ccc(cc1)-c1cncc(n1)-c1ccc2[nH]ccc2c1	D
G	D	A09	111.66666666666667	PathogenBox_PlateD	MMV688362	KINETOPLASTIDS		360.41	360.41	C21H20N4O2			2.53		COc1cc(cc2cc(oc12)c3ccc(cc3)C4=NCCN4)C5=NCCN5	D
T	D	A09	95.7	PathogenBox_PlateD	MMV688362	KINETOPLASTIDS		360.41	360.41	C21H20N4O2			2.53		COc1cc(cc2cc(oc12)c3ccc(cc3)C4=NCCN4)C5=NCCN5	D
G	D	A10	183.86666666666667	PathogenBox_PlateD	MMV687706	KINETOPLASTIDS		356.85	320.39	C19H20N4O	Hydrochloride	1.0	2.58		C1CN(CCN1)c2cc(n[nH]2)c3ccc(Oc4ccccc4)cc3	D
T	D	A10	111.5	PathogenBox_PlateD	MMV687706	KINETOPLASTIDS		356.85	320.39	C19H20N4O	Hydrochloride	1.0	2.58		C1CN(CCN1)c2cc(n[nH]2)c3ccc(Oc4ccccc4)cc3	D
G	D	A11	160.53333333333333	PathogenBox_PlateD	MMV026356	MALARIA		397.48	397.48	C20H27N7O2			-0.01		CCn1ncc2c(NC3CCOCC3)c(CNC(=O)c4ccnn4C)c(C)nc12	D
T	D	A11	424.0	PathogenBox_PlateD	MMV026356	MALARIA		397.48	397.48	C20H27N7O2			-0.01		CCn1ncc2c(NC3CCOCC3)c(CNC(=O)c4ccnn4C)c(C)nc12	D
G	D	A12	158.66666666666666
T	D	A12	92.8
G	D	B01	259.6666666666667
T	D	B01	192.0
G	D	B02	373.73333333333335	PathogenBox_PlateD	MMV011511	MALARIA		367.54	367.54	C23H33N3O			3.19		COc1ccc(CCN2CCC(CC2)NCc3cccc(c3)N(C)C)cc1	D
T	D	B02	204.6	PathogenBox_PlateD	MMV011511	MALARIA		367.54	367.54	C23H33N3O			3.19		COc1ccc(CCN2CCC(CC2)NCc3cccc(c3)N(C)C)cc1	D
G	D	B03	188.53333333333333	PathogenBox_PlateD	MMV007625	MALARIA		409.56	409.56	C22H27N5OS			2.29		Cc1cc(C)n(n1)c2ccc(NC(=O)C3CCN(Cc4cnc(C)s4)CC3)cc2	D
T	D	B03	218.4	PathogenBox_PlateD	MMV007625	MALARIA		409.56	409.56	C22H27N5OS			2.29		Cc1cc(C)n(n1)c2ccc(NC(=O)C3CCN(Cc4cnc(C)s4)CC3)cc2	D
G	D	B04	183.4	PathogenBox_PlateD	MMV007471	MALARIA		424.88	424.88	C23H21N2O4Cl			3.86		COc1cc(OC)cc(c1)C(=O)NCC2Cc3cc(Cl)cc(c3O2)c4ccncc4	D
T	D	B04	176.4	PathogenBox_PlateD	MMV007471	MALARIA		424.88	424.88	C23H21N2O4Cl			3.86		COc1cc(OC)cc(c1)C(=O)NCC2Cc3cc(Cl)cc(c3O2)c4ccncc4	D
G	D	B05	191.13333333333333	PathogenBox_PlateD	MMV024829	MALARIA		380.54	380.54	C23H32N4O			3.98		CC(C)CN1CCC(CC1)N(C)c2cc(NC(=O)c3cccc(C)c3)ccn2	D
T	D	B05	158.8	PathogenBox_PlateD	MMV024829	MALARIA		380.54	380.54	C23H32N4O			3.98		CC(C)CN1CCC(CC1)N(C)c2cc(NC(=O)c3cccc(C)c3)ccn2	D
G	D	B06	123.86666666666666	PathogenBox_PlateD	MMV045105	KINETOPLASTIDS		321.38	321.38	C19H19N3O2			2.72		C1CN(CCO1)c2cc(n[nH]2)c3ccc(Oc4ccccc4)cc3	D
T	D	B06	234.5	PathogenBox_PlateD	MMV045105	KINETOPLASTIDS		321.38	321.38	C19H19N3O2			2.72		C1CN(CCO1)c2cc(n[nH]2)c3ccc(Oc4ccccc4)cc3	D
G	D	B07	129.86666666666667	PathogenBox_PlateD	MMV022029	MALARIA		449.62	449.62	C26H31N3O2S			3.72	X	CN1CCC(CC1)NCc2cccc(c2)c3ccc(cc3)S(=O)(=O)NCc4ccccc4	D
T	D	B07	103.1	PathogenBox_PlateD	MMV022029	MALARIA		449.62	449.62	C26H31N3O2S			3.72	X	CN1CCC(CC1)NCc2cccc(c2)c3ccc(cc3)S(=O)(=O)NCc4ccccc4	D
G	D	B08	177.13333333333333	PathogenBox_PlateD	MMV676064	ONCHOCERCIASIS		376.42	376.42	C23H21N2O2F			4.61		CC(=O)N(CCN(C(=O)c1ccc(F)cc1)c2ccccc2)c3ccccc3	D
T	D	B08	262.6	PathogenBox_PlateD	MMV676064	ONCHOCERCIASIS		376.42	376.42	C23H21N2O2F			4.61		CC(=O)N(CCN(C(=O)c1ccc(F)cc1)c2ccccc2)c3ccccc3	D
G	D	B09	215.4	PathogenBox_PlateD	MMV688180	KINETOPLASTIDS		495.43	495.43	C21H24N6O2Cl2S			2.56		Cc1nn(C)c(C)c1NS(=O)(=O)c2c(Cl)cc(cc2Cl)c3ccnc(c3)N4CCNCC4	D
T	D	B09	134.9	PathogenBox_PlateD	MMV688180	KINETOPLASTIDS		495.43	495.43	C21H24N6O2Cl2S			2.56		Cc1nn(C)c(C)c1NS(=O)(=O)c2c(Cl)cc(cc2Cl)c3ccnc(c3)N4CCNCC4	D
G	D	B10	199.6	PathogenBox_PlateD	MMV024035	MALARIA		502.46	429.54	C25H23N3O2S	Hydrochloride	2.0	4.94		O=C(Nc1ccccc1)c2ccc(s2)c3cc4ccncc4cc3OC5CCNCC5	D
T	D	B10	186.6	PathogenBox_PlateD	MMV024035	MALARIA		502.46	429.54	C25H23N3O2S	Hydrochloride	2.0	4.94		O=C(Nc1ccccc1)c2ccc(s2)c3cc4ccncc4cc3OC5CCNCC5	D
G	D	B11	103.73333333333333	PathogenBox_PlateD	MMV688941	TUBERCULOSIS		349.42	349.42	C22H23NO3			3.9		COc1cc(CN2CCC3(CC2)C=Cc4ccccc34)cc5OCOc15	D
T	D	B11	177.4	PathogenBox_PlateD	MMV688941	TUBERCULOSIS		349.42	349.42	C22H23NO3			3.9		COc1cc(CN2CCC3(CC2)C=Cc4ccccc34)cc5OCOc15	D
G	D	B12	154.13333333333333
T	D	B12	129.1
G	D	C01	374.26666666666665
T	D	C01	114.9
G	D	C02	217.0	PathogenBox_PlateD	MMV020291	MALARIA		407.58	407.58	C21H33N3O3S			2.89		CC(N1CCN(CC1)S(=O)(=O)c2ccc(cc2)C(C)(C)C)C(=O)N3CCCC3	D
T	D	C02	202.1	PathogenBox_PlateD	MMV020291	MALARIA		407.58	407.58	C21H33N3O3S			2.89		CC(N1CCN(CC1)S(=O)(=O)c2ccc(cc2)C(C)(C)C)C(=O)N3CCCC3	D
G	D	C03	209.86666666666667	PathogenBox_PlateD	MMV006833	MALARIA		414.95	414.95	C19H27N2O4ClS			3.04		Cc1cc(Cl)c(cc1OCC(=O)NC2CCCCC2)S(=O)(=O)N3CCCC3	D
T	D	C03	219.3	PathogenBox_PlateD	MMV006833	MALARIA		414.95	414.95	C19H27N2O4ClS			3.04		Cc1cc(Cl)c(cc1OCC(=O)NC2CCCCC2)S(=O)(=O)N3CCCC3	D
G	D	C04	86.8	PathogenBox_PlateD	MMV026490	MALARIA		372.47	372.47	C23H24N4O			3.33		O=C(NCCc1ccccc1)c2cc(cnc2NCC3CC3)c4cccnc4	D
T	D	C04	103.0	PathogenBox_PlateD	MMV026490	MALARIA		372.47	372.47	C23H24N4O			3.33		O=C(NCCc1ccccc1)c2cc(cnc2NCC3CC3)c4cccnc4	D
G	D	C05	139.2	PathogenBox_PlateD	MMV687246	MALARIA		499.59	499.59	C26H25N7O2S			3.3		CN1CCN(CC1)S(=O)(=O)c2ccc(cc2)c3ccc4c(Nc5ccc6nn[nH]c6c5)ccnc4c3	D
T	D	C05	121.0	PathogenBox_PlateD	MMV687246	MALARIA		499.59	499.59	C26H25N7O2S			3.3		CN1CCN(CC1)S(=O)(=O)c2ccc(cc2)c3ccc4c(Nc5ccc6nn[nH]c6c5)ccnc4c3	D
G	D	C06	241.73333333333332	PathogenBox_PlateD	MMV676162	KINETOPLASTIDS		358.35	358.35	C21H14N2O4			3.95		OC(=O)c1cccc2oc(nc12)c3ccccc3NC(=O)c4ccccc4	D
T	D	C06	263.2	PathogenBox_PlateD	MMV676162	KINETOPLASTIDS		358.35	358.35	C21H14N2O4			3.95		OC(=O)c1cccc2oc(nc12)c3ccccc3NC(=O)c4ccccc4	D
G	D	C07	181.06666666666666	PathogenBox_PlateD	MMV024114	MALARIA		443.33	443.33	C19H15N4O2BrS			2.63		Cc1ccc(cc1)S(=O)(=O)n2cc(c3ccnc(N)c3)c4cc(Br)cnc24	D
T	D	C07	196.4	PathogenBox_PlateD	MMV024114	MALARIA		443.33	443.33	C19H15N4O2BrS			2.63		Cc1ccc(cc1)S(=O)(=O)n2cc(c3ccnc(N)c3)c4cc(Br)cnc24	D
G	D	C08	221.13333333333333	PathogenBox_PlateD	MMV688467	KINETOPLASTIDS		410.53	410.53	C22H26N4O2S			4.16		CCCCN(CCCC)c1c(cc(cc1C#N)S(=O)(=O)Nc2ccccc2)C#N	D
T	D	C08	223.4	PathogenBox_PlateD	MMV688467	KINETOPLASTIDS		410.53	410.53	C22H26N4O2S			4.16		CCCCN(CCCC)c1c(cc(cc1C#N)S(=O)(=O)Nc2ccccc2)C#N	D
G	D	C09	173.6	PathogenBox_PlateD	MMV675998	KINETOPLASTIDS		408.28	335.36	C17H17N7O	Hydrochloride	2.0	-0.47		COc1ccc(cc1c2cn(nn2)c3ccc(cc3)C(=N)N)C(=N)N	D
T	D	C09	431.4	PathogenBox_PlateD	MMV675998	KINETOPLASTIDS		408.28	335.36	C17H17N7O	Hydrochloride	2.0	-0.47		COc1ccc(cc1c2cn(nn2)c3ccc(cc3)C(=N)N)C(=N)N	D
G	D	C10	242.66666666666666	PathogenBox_PlateD	MMV659010	KINETOPLASTIDS		344.34	344.34	C18H15N4F3			3.58		FC(F)(F)c1cc(NCCc2ccccc2)nc(n1)c3ccccn3	D
T	D	C10	206.4	PathogenBox_PlateD	MMV659010	KINETOPLASTIDS		344.34	344.34	C18H15N4F3			3.58		FC(F)(F)c1cc(NCCc2ccccc2)nc(n1)c3ccccn3	D
G	D	C11	170.46666666666667	PathogenBox_PlateD	MMV676008	KINETOPLASTIDS		441.39	441.39	C24H15N3O6			3.82		OC(=O)c1cccc2oc(nc12)c3cccc(O)c3NC(=O)c4cc(on4)c5ccccc5	D
T	D	C11	162.0	PathogenBox_PlateD	MMV676008	KINETOPLASTIDS		441.39	441.39	C24H15N3O6			3.82		OC(=O)c1cccc2oc(nc12)c3cccc(O)c3NC(=O)c4cc(on4)c5ccccc5	D
G	D	C12	110.46666666666667
T	D	C12	141.5
G	D	D01	232.0
T	D	D01	114.7
G	D	D02	143.86666666666667	PathogenBox_PlateD	MMV676269	MALARIA		356.43	356.43	C21H25N2O2F			3.05		C[C@@H](N1CCCC[C@H]1c2ccc(OCc3cccc(F)c3)cc2)C(=O)N	D
T	D	D02	225.4	PathogenBox_PlateD	MMV676269	MALARIA		356.43	356.43	C21H25N2O2F			3.05		C[C@@H](N1CCCC[C@H]1c2ccc(OCc3cccc(F)c3)cc2)C(=O)N	D
G	D	D03	233.6	PathogenBox_PlateD	MMV020081	MALARIA		381.45	381.45	C22H24N3O2F			3.94		COc1cccc(CC(=O)N2CCC(CC2)n3c(C)nc4ccc(F)cc34)c1	D
T	D	D03	198.7	PathogenBox_PlateD	MMV020081	MALARIA		381.45	381.45	C22H24N3O2F			3.94		COc1cccc(CC(=O)N2CCC(CC2)n3c(C)nc4ccc(F)cc34)c1	D
G	D	D04	177.26666666666668	PathogenBox_PlateD	MMV026550	MALARIA		321.42	321.42	C20H23N3O			3.08		CC(C)(C)CN1C(=NC(C1=O)(c2ccccc2)c3ccccc3)N	D
T	D	D04	206.8	PathogenBox_PlateD	MMV026550	MALARIA		321.42	321.42	C20H23N3O			3.08		CC(C)(C)CN1C(=NC(C1=O)(c2ccccc2)c3ccccc3)N	D
G	D	D05	190.0	PathogenBox_PlateD	MMV675995	ONCHOCERCIASIS		284.35	284.35	C17H20N2O2			2.84		COc1ccc(cc1)N(CCc2cccc(C)n2)C(=O)C	D
T	D	D05	272.0	PathogenBox_PlateD	MMV675995	ONCHOCERCIASIS		284.35	284.35	C17H20N2O2			2.84		COc1ccc(cc1)N(CCc2cccc(C)n2)C(=O)C	D
G	D	D06	138.73333333333332	PathogenBox_PlateD	MMV688274	KINETOPLASTIDS		521.97	521.97	C27H25N5O3ClF			4.32		Fc1cccc(COc2ccc(Nc3ncnc4ccc(NC(=O)CN5CCOCC5)cc34)cc2Cl)c1	D
T	D	D06	124.1	PathogenBox_PlateD	MMV688274	KINETOPLASTIDS		521.97	521.97	C27H25N5O3ClF			4.32		Fc1cccc(COc2ccc(Nc3ncnc4ccc(NC(=O)CN5CCOCC5)cc34)cc2Cl)c1	D
G	D	D07	151.8	PathogenBox_PlateD	MMV023860	MALARIA		370.43	370.43	C18H18N4O3S			1.54	X	NS(=O)(=O)c1cccc(c1)c2ccc3ncc(nc3c2)N4CCOCC4	D
T	D	D07	100.1	PathogenBox_PlateD	MMV023860	MALARIA		370.43	370.43	C18H18N4O3S			1.54	X	NS(=O)(=O)c1cccc(c1)c2ccc3ncc(nc3c2)N4CCOCC4	D
G	D	D08	121.33333333333333	PathogenBox_PlateD	MMV688407	KINETOPLASTIDS		387.44	387.44	C21H21N7O			0.9		COc1cc(ccc1c2cn(nn2)c3cccc(c3)C4=NCCN4)C5=NCCN5	D
T	D	D08	131.8	PathogenBox_PlateD	MMV688407	KINETOPLASTIDS		387.44	387.44	C21H21N7O			0.9		COc1cc(ccc1c2cn(nn2)c3cccc(c3)C4=NCCN4)C5=NCCN5	D
G	D	D09	136.6	PathogenBox_PlateD	MMV023949	MALARIA		429.53	429.53	C24H27N7O			2.29		CC(C)(C)c1cc(C(=O)N2CCN(CC2)c3nccnc3C#N)n(Cc4ccccc4)n1	D
T	D	D09	263.7	PathogenBox_PlateD	MMV023949	MALARIA		429.53	429.53	C24H27N7O			2.29		CC(C)(C)c1cc(C(=O)N2CCN(CC2)c3nccnc3C#N)n(Cc4ccccc4)n1	D
G	D	D10	252.33333333333334	PathogenBox_PlateD	MMV676050	CRYPTOSPORIDIOSIS		450.56	450.56	C23H26N6O2S			2.66		CS(=O)(=O)N1CCC(Cn2nc(Cc3cccc4ccccc34)c5c(N)ncnc25)CC1	D
T	D	D10	125.1	PathogenBox_PlateD	MMV676050	CRYPTOSPORIDIOSIS		450.56	450.56	C23H26N6O2S			2.66		CS(=O)(=O)N1CCC(Cn2nc(Cc3cccc4ccccc34)c5c(N)ncnc25)CC1	D
G	D	D11	95.8	PathogenBox_PlateD	MMV024406	MALARIA		428.32	428.32	C21H19N5OCl2			3.64	X	Clc1cccc(NC(=O)c2cnc(N3CCN(CC3)c4ccncc4)c(Cl)c2)c1	D
T	D	D11	57.6	PathogenBox_PlateD	MMV024406	MALARIA		428.32	428.32	C21H19N5OCl2			3.64	X	Clc1cccc(NC(=O)c2cnc(N3CCN(CC3)c4ccncc4)c(Cl)c2)c1	D
G	D	D12	146.13333333333333
T	D	D12	84.3
G	D	E01	158.6
T	D	E01	112.8
G	D	E02	111.73333333333333	PathogenBox_PlateD	MMV023233	MALARIA		260.3	260.3	C16H12N4			2.13		Nc1nccc2ccc(cc12)c3ccc4nccn4c3	D
T	D	E02	215.5	PathogenBox_PlateD	MMV023233	MALARIA		260.3	260.3	C16H12N4			2.13		Nc1nccc2ccc(cc12)c3ccc4nccn4c3	D
G	D	E03	106.33333333333333	PathogenBox_PlateD	MMV085230	MALARIA		316.4	316.4	C18H24N2O3			2.97		CCCNC(=O)N1CCC2(CC1)CC(=O)c3cc(C)ccc3O2	D
T	D	E03	103.5	PathogenBox_PlateD	MMV085230	MALARIA		316.4	316.4	C18H24N2O3			2.97		CCCNC(=O)N1CCC2(CC1)CC(=O)c3cc(C)ccc3O2	D
G	D	E04	100.53333333333333	PathogenBox_PlateD	MMV085071	MALARIA		348.41	348.41	C19H20N6O			0.96		COc1cncc(c1)c2cncc(n2)N3CCN(CC3)c4ccncc4	D
T	D	E04	178.3	PathogenBox_PlateD	MMV085071	MALARIA		348.41	348.41	C19H20N6O			0.96		COc1cncc(c1)c2cncc(n2)N3CCN(CC3)c4ccncc4	D
G	D	E05	125.53333333333333	PathogenBox_PlateD	MMV659004	KINETOPLASTIDS		364.88	364.88	C21H21N4Cl			4.39		Cc1nc(nc(N2CCC(Cc3ccccc3)C2)c1Cl)c4ccccn4	D
T	D	E05	134.7	PathogenBox_PlateD	MMV659004	KINETOPLASTIDS		364.88	364.88	C21H21N4Cl			4.39		Cc1nc(nc(N2CCC(Cc3ccccc3)C2)c1Cl)c4ccccn4	D
G	D	E06	82.73333333333333	PathogenBox_PlateD	MMV676260	MALARIA		329.35	329.35	C17H17N5F2			2.23		CN1CCN(CC1)c2nccc3nc([nH]c23)c4ccc(F)c(F)c4	D
T	D	E06	317.4	PathogenBox_PlateD	MMV676260	MALARIA		329.35	329.35	C17H17N5F2			2.23		CN1CCN(CC1)c2nccc3nc([nH]c23)c4ccc(F)c(F)c4	D
G	D	E07	179.86666666666667	PathogenBox_PlateD	MMV688364	TOXOPLASMOSIS		459.54	459.54	C25H29N7O2			3.45		CC(C)(C)OC(=O)N1CCC(Cn2nc(-c3cnc4ccccc4c3)c3c(N)ncnc23)CC1	D
T	D	E07	405.0	PathogenBox_PlateD	MMV688364	TOXOPLASMOSIS		459.54	459.54	C25H29N7O2			3.45		CC(C)(C)OC(=O)N1CCC(Cn2nc(-c3cnc4ccccc4c3)c3c(N)ncnc23)CC1	D
G	D	E08	144.06666666666666	PathogenBox_PlateD	MMV032995	MALARIA		400.2	400.2	C17H13NO2BrF3			3.26		FC(F)(F)c1ccc(CN2C(=O)COCc3ccc(Br)cc23)cc1	D
T	D	E08	480.0	PathogenBox_PlateD	MMV032995	MALARIA		400.2	400.2	C17H13NO2BrF3			3.26		FC(F)(F)c1ccc(CN2C(=O)COCc3ccc(Br)cc23)cc1	D
G	D	E09	201.2	PathogenBox_PlateD	MMV688279	KINETOPLASTIDS		397.94	397.94	C23H28N3OCl			4.66		CC1=Nc2ccc(Cl)cc2C(O)(N1CCN3CCCCC3)c4ccc(C)cc4	D
T	D	E09	389.2	PathogenBox_PlateD	MMV688279	KINETOPLASTIDS		397.94	397.94	C23H28N3OCl			4.66		CC1=Nc2ccc(Cl)cc2C(O)(N1CCN3CCCCC3)c4ccc(C)cc4	D
G	D	E10	264.1333333333333	PathogenBox_PlateD	MMV688271	KINETOPLASTIDS		476.19	403.27	C18H16N6OCl2	Hydrochloride	2.0	2.65		NC(=N)Nc1ccc(cc1Cl)c2oc(cc2)c3ccc(N=C(N)N)c(Cl)c3	D
T	D	E10	186.5	PathogenBox_PlateD	MMV688271	KINETOPLASTIDS		476.19	403.27	C18H16N6OCl2	Hydrochloride	2.0	2.65		NC(=N)Nc1ccc(cc1Cl)c2oc(cc2)c3ccc(N=C(N)N)c(Cl)c3	D
G	D	E11	241.66666666666666	PathogenBox_PlateD	MMV019790	MALARIA		372.43	372.43	C22H20N4O2			3.49		CCOc1ccccc1C(=O)Nc2cccc(c2)c3nc4ncccn4c3C	D
T	D	E11	156.1	PathogenBox_PlateD	MMV019790	MALARIA		372.43	372.43	C22H20N4O2			3.49		CCOc1ccccc1C(=O)Nc2cccc(c2)c3nc4ncccn4c3C	D
G	D	E12	145.06666666666666
T	D	E12	162.5
G	D	F01	125.53333333333333
T	D	F01	133.8
G	D	F02	205.93333333333334	PathogenBox_PlateD	MMV009135	MALARIA		388.47	388.47	C22H24N6O			2.49	X	O=C(C1CCN(CC1)c2nnnn2c3ccccc3)N4CCc5ccccc5C4	D
T	D	F02	162.3	PathogenBox_PlateD	MMV009135	MALARIA		388.47	388.47	C22H24N6O			2.49	X	O=C(C1CCN(CC1)c2nnnn2c3ccccc3)N4CCc5ccccc5C4	D
G	D	F03	175.2	PathogenBox_PlateD	MMV011765	MALARIA		358.73	358.73	C13H6N4OClF3S			3.1		FC(F)(F)c1cnc(Sc2oc(nn2)c3ccncc3)c(Cl)c1	D
T	D	F03	98.3	PathogenBox_PlateD	MMV011765	MALARIA		358.73	358.73	C13H6N4OClF3S			3.1		FC(F)(F)c1cnc(Sc2oc(nn2)c3ccncc3)c(Cl)c1	D
G	D	F04	121.33333333333333	PathogenBox_PlateD	MMV024937	MALARIA		453.85	417.39	C20H18N5O2F3	Hydrochloride	1.0	2.85	X	FC(F)(F)c1nc(oc1C(=O)Nc2ccc(nc2)N3CCNCC3)c4ccccc4	D
T	D	F04	210.2	PathogenBox_PlateD	MMV024937	MALARIA		453.85	417.39	C20H18N5O2F3	Hydrochloride	1.0	2.85	X	FC(F)(F)c1nc(oc1C(=O)Nc2ccc(nc2)N3CCNCC3)c4ccccc4	D
G	D	F05	215.13333333333333	PathogenBox_PlateD	MMV085499	MALARIA		315.34	315.34	C18H13N5O			1.76		NC(=O)c1ccc(cc1)c2nc(cnc2N)c3ccc(cc3)C#N	D
T	D	F05	151.4	PathogenBox_PlateD	MMV085499	MALARIA		315.34	315.34	C18H13N5O			1.76		NC(=O)c1ccc(cc1)c2nc(cnc2N)c3ccc(cc3)C#N	D
G	D	F06	125.73333333333333	PathogenBox_PlateD	MMV023985	MALARIA		324.38	324.38	C18H20N4O2			2.01	X	COc1ccc(cc1OC)c2cnc3ccc(nn23)N4CCCC4	D
T	D	F06	135.6	PathogenBox_PlateD	MMV023985	MALARIA		324.38	324.38	C18H20N4O2			2.01	X	COc1ccc(cc1OC)c2cnc3ccc(nn23)N4CCCC4	D
G	D	F07	171.73333333333332	PathogenBox_PlateD	MMV024195	MALARIA		424.57	424.57	C22H28N6OS			2.91		CN(C)CCNC(=O)N1CCCN(CC1)c2ncnc3cc(sc23)c4ccccc4	D
T	D	F07	367.2	PathogenBox_PlateD	MMV024195	MALARIA		424.57	424.57	C22H28N6OS			2.91		CN(C)CCNC(=O)N1CCCN(CC1)c2ncnc3cc(sc23)c4ccccc4	D
G	D	F08	193.6	PathogenBox_PlateD	MMV676063	ONCHOCERCIASIS		489.62	489.62	C30H36N3O2F			7.12		CCCCc1ccc(NC(=O)Nc2ccc(O[C@H]3CCCC[C@@H]3N(C)c4ccccc4)c(F)c2)cc1	D
T	D	F08	226.7	PathogenBox_PlateD	MMV676063	ONCHOCERCIASIS		489.62	489.62	C30H36N3O2F			7.12		CCCCc1ccc(NC(=O)Nc2ccc(O[C@H]3CCCC[C@@H]3N(C)c4ccccc4)c(F)c2)cc1	D
G	D	F09	148.73333333333332	PathogenBox_PlateD	MMV676186	KINETOPLASTIDS		469.45	469.45	C26H19N3O6			4.52		COC(=O)c1cccc2oc(nc12)c3cccc(OC)c3NC(=O)c4cc(on4)c5ccccc5	D
T	D	F09	308.5	PathogenBox_PlateD	MMV676186	KINETOPLASTIDS		469.45	469.45	C26H19N3O6			4.52		COC(=O)c1cccc2oc(nc12)c3cccc(OC)c3NC(=O)c4cc(on4)c5ccccc5	D
G	D	F10	190.13333333333333	PathogenBox_PlateD	MMV688474	KINETOPLASTIDS		477.47	387.44	C21H21N7O	Formate	2.0	0.9		COc1cc(ccc1n2cc(nn2)c3cccc(c3)C4=NCCN4)C5=NCCN5	D
T	D	F10	117.9	PathogenBox_PlateD	MMV688474	KINETOPLASTIDS		477.47	387.44	C21H21N7O	Formate	2.0	0.9		COc1cc(ccc1n2cc(nn2)c3cccc(c3)C4=NCCN4)C5=NCCN5	D
G	D	F11	129.53333333333333	PathogenBox_PlateD	MMV687812	TUBERCULOSIS		534.51	534.51	C24H26N8O2F4			2.35		CN1CCN(CCCOc2ncc(Nc3ncc(nc3C(=O)N)c4ccc(c(F)c4)C(F)(F)F)cn2)CC1	D
T	D	F11	170.8	PathogenBox_PlateD	MMV687812	TUBERCULOSIS		534.51	534.51	C24H26N8O2F4			2.35		CN1CCN(CCCOc2ncc(Nc3ncc(nc3C(=O)N)c4ccc(c(F)c4)C(F)(F)F)cn2)CC1	D
G	D	F12	164.8
T	D	F12	79.0
G	D	G01	107.2
T	D	G01	133.3
G	D	G02	55.733333333333334	PathogenBox_PlateD	MMV007803	MALARIA		321.83	321.83	C16H16NO2ClS			3.42		Clc1ccccc1CSCc2oc(cc2)C(=O)NC3CC3	D
T	D	G02	107.6	PathogenBox_PlateD	MMV007803	MALARIA		321.83	321.83	C16H16NO2ClS			3.42		Clc1ccccc1CSCc2oc(cc2)C(=O)NC3CC3	D
G	D	G03	129.53333333333333	PathogenBox_PlateD	MMV001059	MALARIA		379.44	379.44	C17H24NO3F3S			3.53		CCCS(=O)(=O)N1CCC(CO)(Cc2ccccc2C(F)(F)F)CC1	D
T	D	G03	132.6	PathogenBox_PlateD	MMV001059	MALARIA		379.44	379.44	C17H24NO3F3S			3.53		CCCS(=O)(=O)N1CCC(CO)(Cc2ccccc2C(F)(F)F)CC1	D
G	D	G04	93.13333333333334	PathogenBox_PlateD	MMV011691	MALARIA		391.43	391.43	C21H21N5O3			2.43		NCC(=O)N1CCn2c(C1)nc(c2Nc3ccc4OCOc4c3)c5ccccc5	D
T	D	G04	76.9	PathogenBox_PlateD	MMV011691	MALARIA		391.43	391.43	C21H21N5O3			2.43		NCC(=O)N1CCn2c(C1)nc(c2Nc3ccc4OCOc4c3)c5ccccc5	D
G	D	G05	174.2	PathogenBox_PlateD	MMV676877	MALARIA		315.79	315.79	C18H18NO2Cl			3.33		OCCNc1ccc(cc1)C(=O)C2C[C@H]2c3ccc(Cl)cc3	D
T	D	G05	134.2	PathogenBox_PlateD	MMV676877	MALARIA		315.79	315.79	C18H18NO2Cl			3.33		OCCNc1ccc(cc1)C(=O)C2C[C@H]2c3ccc(Cl)cc3	D
G	D	G06	178.06666666666666	PathogenBox_PlateD	MMV663250	MALARIA		366.9	366.9	C21H23N4Cl			3.15		Clc1cccc(c1)C(c2ccc(CN3CCNCC3)cc2)n4ccnc4	D
T	D	G06	121.2	PathogenBox_PlateD	MMV663250	MALARIA		366.9	366.9	C21H23N4Cl			3.15		Clc1cccc(c1)C(c2ccc(CN3CCNCC3)cc2)n4ccnc4	D
G	D	G07	137.46666666666667	PathogenBox_PlateD	MMV407539	WOLBACHIA LF		448.54	448.54	C24H24N4O3S			3.92		CCc1nc2ccc(cn2c1N(C)Cc3cccs3)C(=O)NCc4ccc5OCOc5c4	D
T	D	G07	183.7	PathogenBox_PlateD	MMV407539	WOLBACHIA LF		448.54	448.54	C24H24N4O3S			3.92		CCc1nc2ccc(cn2c1N(C)Cc3cccs3)C(=O)NCc4ccc5OCOc5c4	D
G	D	G08	105.33333333333333	PathogenBox_PlateD	MMV688372	KINETOPLASTIDS		401.44	401.44	C23H20N5OF			4.43		FC1=C(C=C(NC(=O)N2CCCC2)C=C1)C1=NC2=CC(=CN=C2N1)C1=CC=CC=C1	D
T	D	G08	112.9	PathogenBox_PlateD	MMV688372	KINETOPLASTIDS		401.44	401.44	C23H20N5OF			4.43		FC1=C(C=C(NC(=O)N2CCCC2)C=C1)C1=NC2=CC(=CN=C2N1)C1=CC=CC=C1	D
G	D	G09	147.86666666666667	PathogenBox_PlateD	MMV658993	KINETOPLASTIDS		402.9	402.9	C19H19N4O2ClS			2.68		Cc1nc(nc(NCCc2ccc(cc2)S(=O)(=O)C)c1Cl)c3ccccn3	D
T	D	G09	115.9	PathogenBox_PlateD	MMV658993	KINETOPLASTIDS		402.9	402.9	C19H19N4O2ClS			2.68		Cc1nc(nc(NCCc2ccc(cc2)S(=O)(=O)C)c1Cl)c3ccccn3	D
G	D	G10	99.86666666666666	PathogenBox_PlateD	MMV676182	CRYPTOSPORIDIOSIS		372.47	372.47	C22H24N6			2.79		Nc1ncnc2c1c(Cc3cccc4ccccc34)nn2CC5CCNCC5	D
T	D	G10	177.5	PathogenBox_PlateD	MMV676182	CRYPTOSPORIDIOSIS		372.47	372.47	C22H24N6			2.79		Nc1ncnc2c1c(Cc3cccc4ccccc34)nn2CC5CCNCC5	D
G	D	G11	96.2	PathogenBox_PlateD	MMV676411	TUBERCULOSIS		325.38	325.38	C17H15N3O2S			3.21		CC(Oc1ccccc1)C(=O)Nc2nc(cs2)c3ccccn3	D
T	D	G11	119.3	PathogenBox_PlateD	MMV676411	TUBERCULOSIS		325.38	325.38	C17H15N3O2S			3.21		CC(Oc1ccccc1)C(=O)Nc2nc(cs2)c3ccccn3	D
G	D	G12	124.33333333333333
T	D	G12	120.2
G	D	H01	96.6
T	D	H01	97.3
G	D	H02	90.26666666666667	PathogenBox_PlateD	MMV007133	MALARIA		413.5	413.5	C21H23N3O4S			3.37		CC(C)N(Cc1ccccc1)S(=O)(=O)c2ccc(cc2)C(=O)Nc3cc(C)on3	D
T	D	H02	90.7	PathogenBox_PlateD	MMV007133	MALARIA		413.5	413.5	C21H23N3O4S			3.37		CC(C)N(Cc1ccccc1)S(=O)(=O)c2ccc(cc2)C(=O)Nc3cc(C)on3	D
G	D	H03	111.46666666666667	PathogenBox_PlateD	MMV022478	MALARIA		545.93	432.91	C23H21N6OCl	Trifluoroacetate	1.0	2.55		Clc1cccc(c1)c2cnn3ccc(nc23)C(=O)Nc4ccc(cc4)N5CCNCC5	D
T	D	H03	69.2	PathogenBox_PlateD	MMV022478	MALARIA		545.93	432.91	C23H21N6OCl	Trifluoroacetate	1.0	2.55		Clc1cccc(c1)c2cnn3ccc(nc23)C(=O)Nc4ccc(cc4)N5CCNCC5	D
G	D	H04	91.46666666666667	PathogenBox_PlateD	MMV024101	MALARIA		461.76	352.38	C16H12N6O2S	Hydrochloride	3.0	0.16	X	NS(=O)(=O)c1cncc(c1)c2ccc3nccc(c4cn[nH]c4)c3n2	D
T	D	H04	59.7	PathogenBox_PlateD	MMV024101	MALARIA		461.76	352.38	C16H12N6O2S	Hydrochloride	3.0	0.16	X	NS(=O)(=O)c1cncc(c1)c2ccc3nccc(c4cn[nH]c4)c3n2	D
G	D	H05	132.93333333333334	PathogenBox_PlateD	MMV676881	MALARIA		300.27	300.27	C14H10N6F2			2.18		CCn1cnc2c(Nc3cc(F)cc(F)c3)nc(nc12)C#N	D
T	D	H05	78.3	PathogenBox_PlateD	MMV676881	MALARIA		300.27	300.27	C14H10N6F2			2.18		CCn1cnc2c(Nc3cc(F)cc(F)c3)nc(nc12)C#N	D
G	D	H06	160.6	PathogenBox_PlateD	MMV024443	MALARIA		328.37	328.37	C20H16N4O			3.25		CN(C(=O)c1cc2c(cccc2[nH]1)c3cncnc3)c4ccccc4	D
T	D	H06	129.2	PathogenBox_PlateD	MMV024443	MALARIA		328.37	328.37	C20H16N4O			3.25		CN(C(=O)c1cc2c(cccc2[nH]1)c3cncnc3)c4ccccc4	D
G	D	H07	93.2	PathogenBox_PlateD	MMV688469	TOXOPLASMOSIS		275.31	275.31	C16H13N5			2.33		Nc1ncnc2[nH]nc(Cc3cccc4ccccc34)c12	D
T	D	H07	115.4	PathogenBox_PlateD	MMV688469	TOXOPLASMOSIS		275.31	275.31	C16H13N5			2.33		Nc1ncnc2[nH]nc(Cc3cccc4ccccc34)c12	D
G	D	H08	143.46666666666667	PathogenBox_PlateD	MMV023388	MALARIA		385.39	385.39	C21H18N3OF3			3.92		FC(F)(F)c1cccc(c1)C(=O)NC2CCN(C2)c3ccnc4ccccc34	D
T	D	H08	120.5	PathogenBox_PlateD	MMV023388	MALARIA		385.39	385.39	C21H18N3OF3			3.92		FC(F)(F)c1cccc(c1)C(=O)NC2CCN(C2)c3ccnc4ccccc34	D
G	D	H09	134.4	PathogenBox_PlateD	MMV675968	CRYPTOSPORIDIOSIS		359.81	359.81	C17H18N5O2Cl			2.31		COc1ccc(OC)c(NCc2ccc3nc(N)nc(N)c3c2Cl)c1	D
T	D	H09	139.6	PathogenBox_PlateD	MMV675968	CRYPTOSPORIDIOSIS		359.81	359.81	C17H18N5O2Cl			2.31		COc1ccc(OC)c(NCc2ccc3nc(N)nc(N)c3c2Cl)c1	D
G	D	H10	72.33333333333333	PathogenBox_PlateD	MMV675996	ONCHOCERCIASIS		352.47	352.47	C22H28N2O2			4.19		COc1ccc(cc1)N(CCc2cccc(C)n2)C(=O)C3CCCCC3	D
T	D	H10	344.4	PathogenBox_PlateD	MMV675996	ONCHOCERCIASIS		352.47	352.47	C22H28N2O2			4.19		COc1ccc(cc1)N(CCc2cccc(C)n2)C(=O)C3CCCCC3	D
G	D	H11	144.33333333333334	PathogenBox_PlateD	MMV688980	MALARIA		335.4	335.4	C16H18N3O2FS			2.28		CCC1=CC(=O)N(C)C(=N1)SC(C)C(=O)Nc2ccc(F)cc2	D
T	D	H11	85.4	PathogenBox_PlateD	MMV688980	MALARIA		335.4	335.4	C16H18N3O2FS			2.28		CCC1=CC(=O)N(C)C(=N1)SC(C)C(=O)Nc2ccc(F)cc2	D
G	D	H12	170.06666666666666
T	D	H12	206.1
G	E	A01	127.1				DMSO
T	E	A01	86.6				DMSO
G	E	A02	59.1	PathogenBox_PlateE	MMV011229	MALARIA		292.26	292.26	C14H11N4F3			2.99		CC1=NC2=NC=CN2C(NC3=CC=C(C(F)(F)F)C=C3)=C1	E
T	E	A02	100.4	PathogenBox_PlateE	MMV011229	MALARIA		292.26	292.26	C14H11N4F3			2.99		CC1=NC2=NC=CN2C(NC3=CC=C(C(F)(F)F)C=C3)=C1	E
G	E	A03	109.7	PathogenBox_PlateE	MMV676468	TUBERCULOSIS		335.44	335.44	C10H8NOCl5			3.68		NC(CC(=O)c1ccc(Cl)cc1Cl)C(Cl)(Cl)Cl	E
T	E	A03	123.2	PathogenBox_PlateE	MMV676468	TUBERCULOSIS		335.44	335.44	C10H8NOCl5			3.68		NC(CC(=O)c1ccc(Cl)cc1Cl)C(Cl)(Cl)Cl	E
G	E	A04	100.6	PathogenBox_PlateE	MMV688771	SCHISTOSOMIASIS		325.43	325.43	C18H19N3OS			4.73		Cc1ccccc1C(=O)N2N=C(Nc3ccccc3)SC2(C)C	E
T	E	A04	191.8	PathogenBox_PlateE	MMV688771	SCHISTOSOMIASIS		325.43	325.43	C18H19N3OS			4.73		Cc1ccccc1C(=O)N2N=C(Nc3ccccc3)SC2(C)C	E
G	E	A05	114.2	PathogenBox_PlateE	MMV687798	REFERENCE COMPOUNDS	Levofloxacin (-)-ofloxacin	361.37	361.37	C18H20N3O4F			-0.34		C[C@H]1COc2c(N3CCN(C)CC3)c(F)cc4C(=O)C(=CN1c24)C(=O)O	E
T	E	A05	141.6	PathogenBox_PlateE	MMV687798	REFERENCE COMPOUNDS	Levofloxacin (-)-ofloxacin	361.37	361.37	C18H20N3O4F			-0.34		C[C@H]1COc2c(N3CCN(C)CC3)c(F)cc4C(=O)C(=CN1c24)C(=O)O	E
G	E	A06	157.7	PathogenBox_PlateE	MMV688775	REFERENCE COMPOUNDS	Rifampicin	822.94	822.94	C43H58N4O12			1.29		CO[C@H]1\C=C\O[C@@]2(C)OC3=C(C2=O)C4=C(O)\C(=C/NN5CCN(C)CC5)\C(=N\C(=O)\C(=C/C=C\[C@H](C)[C@H](O)[C@@H](C)[C@@H](O)[C@@H](C)[C@H](OC(=O)C)[C@@H]1C)\C)\C(=C4C(=C3C)O)O	E
T	E	A06	194.2	PathogenBox_PlateE	MMV688775	REFERENCE COMPOUNDS	Rifampicin	822.94	822.94	C43H58N4O12			1.29		CO[C@H]1\C=C\O[C@@]2(C)OC3=C(C2=O)C4=C(O)\C(=C/NN5CCN(C)CC5)\C(=N\C(=O)\C(=C/C=C\[C@H](C)[C@H](O)[C@@H](C)[C@@H](O)[C@@H](C)[C@H](OC(=O)C)[C@@H]1C)\C)\C(=C4C(=C3C)O)O	E
G	E	A07	176.0	PathogenBox_PlateE	MMV676159	KINETOPLASTIDS		339.82	339.82	C19H18N3OCl			3.71		Clc1cccc(CO[C@H]2CCc3ccccc3[C@@H]2n4ccnn4)c1	E
T	E	A07	215.6	PathogenBox_PlateE	MMV676159	KINETOPLASTIDS		339.82	339.82	C19H18N3OCl			3.71		Clc1cccc(CO[C@H]2CCc3ccccc3[C@@H]2n4ccnn4)c1	E
G	E	A08	118.6	PathogenBox_PlateE	MMV393144	MALARIA		310.38	310.38	C18H19N4F			2.68		CN1CCN(CC1)c2nccc3[nH]c(cc23)c4cccc(F)c4	E
T	E	A08	264.6	PathogenBox_PlateE	MMV393144	MALARIA		310.38	310.38	C18H19N4F			2.68		CN1CCN(CC1)c2nccc3[nH]c(cc23)c4cccc(F)c4	E
G	E	A09	98.0	PathogenBox_PlateE	MMV007920	MALARIA		329.35	329.35	C20H15N3O2			3.78		Nc1ccc(cc1)C(=O)Nc2ccc(cc2)c3oc4ccccc4n3	E
T	E	A09	173.4	PathogenBox_PlateE	MMV007920	MALARIA		329.35	329.35	C20H15N3O2			3.78		Nc1ccc(cc1)C(=O)Nc2ccc(cc2)c3oc4ccccc4n3	E
G	E	A10	112.0	PathogenBox_PlateE	MMV688270	SCHISTOSOMIASIS		359.42	359.42	C22H21N3O2			3.73		COc1ccc(cc1)-c1cnc2cnc(cn12)-c1cccc(OC(C)C)c1	E
T	E	A10	97.4	PathogenBox_PlateE	MMV688270	SCHISTOSOMIASIS		359.42	359.42	C22H21N3O2			3.73		COc1ccc(cc1)-c1cnc2cnc(cn12)-c1cccc(OC(C)C)c1	E
G	E	A11	114.9	PathogenBox_PlateE	MMV019993	MALARIA		362.36	362.36	C17H17N6F3			2.05		CC(Nc1nncc(n1)c2ccc(cc2)C(F)(F)F)c3cn(C)nc3C	E
T	E	A11	110.6	PathogenBox_PlateE	MMV019993	MALARIA		362.36	362.36	C17H17N6F3			2.05		CC(Nc1nncc(n1)c2ccc(cc2)C(F)(F)F)c3cn(C)nc3C	E
G	E	A12	123.2
T	E	A12	165.8
G	E	B01	163.2
T	E	B01	133.4
G	E	B02	100.2	PathogenBox_PlateE	MMV687794	MALARIA		384.29	384.29	C15H18N3O2BrS			2.26		CC1(C)Cc2c(CO1)c(nc3snc(Br)c23)N4CCOCC4	E
T	E	B02	187.2	PathogenBox_PlateE	MMV687794	MALARIA		384.29	384.29	C15H18N3O2BrS			2.26		CC1(C)Cc2c(CO1)c(nc3snc(Br)c23)N4CCOCC4	E
G	E	B03	116.4	PathogenBox_PlateE	MMV676470	TUBERCULOSIS		299.36	299.36	C18H21NO3			3.41		CCOc1ccc(OCC(=O)Nc2cc(C)cc(C)c2)cc1	E
T	E	B03	180.2	PathogenBox_PlateE	MMV676470	TUBERCULOSIS		299.36	299.36	C18H21NO3			3.41		CCOc1ccc(OCC(=O)Nc2cc(C)cc(C)c2)cc1	E
G	E	B04	322.9	PathogenBox_PlateE	MMV688938	TUBERCULOSIS		356.46	356.46	C20H21N2OFS			4.01		CCOc1ccc(cc1)c2nc(CNCCc3ccc(F)cc3)cs2	E
T	E	B04	195.2	PathogenBox_PlateE	MMV688938	TUBERCULOSIS		356.46	356.46	C20H21N2OFS			4.01		CCOc1ccc(cc1)c2nc(CNCCc3ccc(F)cc3)cs2	E
G	E	B05	111.9	PathogenBox_PlateE	MMV689000	REFERENCE COMPOUNDS	Amphotericin B	924.08	924.08	C47H73NO17			0.32		C[C@@H]1OC(=O)C[C@H](O)C[C@H](O)CC[C@@H](O)[C@H](O)C[C@H](O)C[C@]2(O)C[C@H](O)[C@H]([C@H](C[C@@H](O[C@@H]3O[C@H](C)[C@@H](O)[C@H](N)[C@@H]3O)\C=C\C=C\C=C\C=C\C=C\C=C\C=C\[C@H](C)[C@@H](O)[C@H]1C)O2)C(=O)O	E
T	E	B05	174.6	PathogenBox_PlateE	MMV689000	REFERENCE COMPOUNDS	Amphotericin B	924.08	924.08	C47H73NO17			0.32		C[C@@H]1OC(=O)C[C@H](O)C[C@H](O)CC[C@@H](O)[C@H](O)C[C@H](O)C[C@]2(O)C[C@H](O)[C@H]([C@H](C[C@@H](O[C@@H]3O[C@H](C)[C@@H](O)[C@H](N)[C@@H]3O)\C=C\C=C\C=C\C=C\C=C\C=C\C=C\[C@H](C)[C@@H](O)[C@H]1C)O2)C(=O)O	E
G	E	B06	207.6	PathogenBox_PlateE	MMV004168	KINETOPLASTIDS		314.86	314.86	C19H23N2Cl			4.02		CN1CCCN(CC1)C(c2ccccc2)c3ccc(Cl)cc3	E
T	E	B06	138.8	PathogenBox_PlateE	MMV004168	KINETOPLASTIDS		314.86	314.86	C19H23N2Cl			4.02		CN1CCCN(CC1)C(c2ccccc2)c3ccc(Cl)cc3	E
G	E	B07	107.4	PathogenBox_PlateE	MMV676161	KINETOPLASTIDS		335.4	335.4	C20H21N3O2			2.34		C(N1CCOCC1)c2cc(n[nH]2)c3ccc(Oc4ccccc4)cc3	E
T	E	B07	222.2	PathogenBox_PlateE	MMV676161	KINETOPLASTIDS		335.4	335.4	C20H21N3O2			2.34		C(N1CCOCC1)c2cc(n[nH]2)c3ccc(Oc4ccccc4)cc3	E
G	E	B08	238.9	PathogenBox_PlateE	MMV023183	MALARIA		402.54	402.54	C25H30N4O			2.61		C(C1CC1)N2Cc3ccccc3OC4(CCN(Cc5c[nH]c6cnccc56)CC4)C2	E
T	E	B08	170.6	PathogenBox_PlateE	MMV023183	MALARIA		402.54	402.54	C25H30N4O			2.61		C(C1CC1)N2Cc3ccccc3OC4(CCN(Cc5c[nH]c6cnccc56)CC4)C2	E
G	E	B09	178.0	PathogenBox_PlateE	MMV047015	TUBERCULOSIS		256.23	256.23	C12H11N2OF3			2.47		COc1cc(nc2ccc(C)c(N)c12)C(F)(F)F	E
T	E	B09	266.4	PathogenBox_PlateE	MMV047015	TUBERCULOSIS		256.23	256.23	C12H11N2OF3			2.47		COc1cc(nc2ccc(C)c(N)c12)C(F)(F)F	E
G	E	B10	183.8	PathogenBox_PlateE	MMV688795	KINETOPLASTIDS		297.39	297.39	C18H23N3O			2.07		O=C(NCCc1ccn(n1)c2ccccc2)C3CCCCC3	E
T	E	B10	166.6	PathogenBox_PlateE	MMV688795	KINETOPLASTIDS		297.39	297.39	C18H23N3O			2.07		O=C(NCCc1ccn(n1)c2ccccc2)C3CCCCC3	E
G	E	B11	188.9	PathogenBox_PlateE	MMV688352	DENGUE		525.0	525.0	C29H25N6O2Cl			4.18		Clc1ccc(cc1)[C@@H]2[C@H](Oc3ccccc3)C(=O)N2CCn4cnc5c(NCc6ccccc6)ncnc45	E
T	E	B11	182.6	PathogenBox_PlateE	MMV688352	DENGUE		525.0	525.0	C29H25N6O2Cl			4.18		Clc1ccc(cc1)[C@@H]2[C@H](Oc3ccccc3)C(=O)N2CCn4cnc5c(NCc6ccccc6)ncnc45	E
G	E	B12	127.5
T	E	B12	143.0
G	E	C01	145.8
T	E	C01	143.0
G	E	C02	136.9	PathogenBox_PlateE	MMV676398	WOLBACHIA LF		360.43	360.43	C18H20N2O4S			2.82		CCS(=O)(=O)N(Cc1occc1)Cc2cc3ccc(C)cc3nc2O	E
T	E	C02	150.4	PathogenBox_PlateE	MMV676398	WOLBACHIA LF		360.43	360.43	C18H20N2O4S			2.82		CCS(=O)(=O)N(Cc1occc1)Cc2cc3ccc(C)cc3nc2O	E
G	E	C03	179.9	PathogenBox_PlateE	MMV676472	TUBERCULOSIS		424.9	424.9	C22H17N2O3ClS			5.11		COc1cccc(OC)c1C(=O)Nc2ccc(Cl)c(c2)c3nc4ccccc4s3	E
T	E	C03	131.0	PathogenBox_PlateE	MMV676472	TUBERCULOSIS		424.9	424.9	C22H17N2O3ClS			5.11		COc1cccc(OC)c1C(=O)Nc2ccc(Cl)c(c2)c3nc4ccccc4s3	E
G	E	C04	209.2	PathogenBox_PlateE	MMV671636	ONCHOCERCIASIS		447.36	447.36	C23H14NO3F5			5.48		CC1=C(C(=O)c2c(F)cc(F)cc2N1)c3ccc(Oc4ccc(OC(F)(F)F)cc4)cc3	E
T	E	C04	189.2	PathogenBox_PlateE	MMV671636	ONCHOCERCIASIS		447.36	447.36	C23H14NO3F5			5.48		CC1=C(C(=O)c2c(F)cc(F)cc2N1)c3ccc(Oc4ccc(OC(F)(F)F)cc4)cc3	E
G	E	C05	148.1	PathogenBox_PlateE	MMV676599	CRYPTOSPORIDIOSIS		331.41	331.41	C20H21N5			3.36		CC(C)(C)n1nc(Cc2cccc3ccccc23)c4c(N)ncnc14	E
T	E	C05	201.6	PathogenBox_PlateE	MMV676599	CRYPTOSPORIDIOSIS		331.41	331.41	C20H21N5			3.36		CC(C)(C)n1nc(Cc2cccc3ccccc23)c4c(N)ncnc14	E
G	E	C06	254.7	PathogenBox_PlateE	MMV689244	KINETOPLASTIDS		459.89	459.89	C24H21N3OClF3			4.92		FC(F)(F)c1ccc(cc1)N2CCN(CC2)C(=O)[C@@H](c3ccc(Cl)cc3)c4cccnc4	E
T	E	C06	252.0	PathogenBox_PlateE	MMV689244	KINETOPLASTIDS		459.89	459.89	C24H21N3OClF3			4.92		FC(F)(F)c1ccc(cc1)N2CCN(CC2)C(=O)[C@@H](c3ccc(Cl)cc3)c4cccnc4	E
G	E	C07	232.5	PathogenBox_PlateE	MMV688411	TOXOPLASMOSIS		359.43	359.43	C20H21N7			1.79		Nc1ncnc2n(CC3CCNCC3)nc(-c3cnc4ccccc4c3)c12	E
T	E	C07	195.2	PathogenBox_PlateE	MMV688411	TOXOPLASMOSIS		359.43	359.43	C20H21N7			1.79		Nc1ncnc2n(CC3CCNCC3)nc(-c3cnc4ccccc4c3)c12	E
G	E	C08	282.9	PathogenBox_PlateE	MMV687765	TUBERCULOSIS		462.97	426.51	C25H26N6O	Hydrochloride	1.0	3.47		Cc1cnc(nc1Oc2ccc(cc2)n3ccnc3)N4CCN[C@@H](Cc5ccccc5)C4	E
T	E	C08	199.0	PathogenBox_PlateE	MMV687765	TUBERCULOSIS		462.97	426.51	C25H26N6O	Hydrochloride	1.0	3.47		Cc1cnc(nc1Oc2ccc(cc2)n3ccnc3)N4CCN[C@@H](Cc5ccccc5)C4	E
G	E	C09	190.6	PathogenBox_PlateE	MMV020165	MALARIA		379.38	379.38	C19H20N3O2F3			3.15		CC(C)NCC(=O)Nc1cccc(c1)C(=O)Nc2cccc(c2)C(F)(F)F	E
T	E	C09	369.2	PathogenBox_PlateE	MMV020165	MALARIA		379.38	379.38	C19H20N3O2F3			3.15		CC(C)NCC(=O)Nc1cccc(c1)C(=O)Nc2cccc(c2)C(F)(F)F	E
G	E	C10	139.8	PathogenBox_PlateE	MMV676524	TUBERCULOSIS		219.67	219.67	C11H10N3Cl			2.47		Nc1cccnc1Nc2ccc(Cl)cc2	E
T	E	C10	186.6	PathogenBox_PlateE	MMV676524	TUBERCULOSIS		219.67	219.67	C11H10N3Cl			2.47		Nc1cccnc1Nc2ccc(Cl)cc2	E
G	E	C11	184.9	PathogenBox_PlateE	MMV611037	TUBERCULOSIS		334.42	334.42	C14H14N4O2S2			3.32		CCC(Sc1oc2ccccc2n1)C(=O)Nc3nnc(C)s3	E
T	E	C11	174.0	PathogenBox_PlateE	MMV611037	TUBERCULOSIS		334.42	334.42	C14H14N4O2S2			3.32		CCC(Sc1oc2ccccc2n1)C(=O)Nc3nnc(C)s3	E
G	E	C12	141.0
T	E	C12	250.2
G	E	D01	151.9
T	E	D01	210.6
G	E	D02	104.5	PathogenBox_PlateE	MMV688766	SCHISTOSOMIASIS		369.72	369.72	C17H11NO3ClF3			4.57		COc1ccc(c(O)c1)c2onc(c2c3ccc(Cl)cc3)C(F)(F)F	E
T	E	D02	129.4	PathogenBox_PlateE	MMV688766	SCHISTOSOMIASIS		369.72	369.72	C17H11NO3ClF3			4.57		COc1ccc(c(O)c1)c2onc(c2c3ccc(Cl)cc3)C(F)(F)F	E
G	E	D03	106.8	PathogenBox_PlateE	MMV200748	TUBERCULOSIS		374.28	374.28	C19H20NO2Br			4.27		COc1ccc(cc1)C2(CCCC2)C(=O)Nc3ccc(Br)cc3	E
T	E	D03	179.8	PathogenBox_PlateE	MMV200748	TUBERCULOSIS		374.28	374.28	C19H20NO2Br			4.27		COc1ccc(cc1)C2(CCCC2)C(=O)Nc3ccc(Br)cc3	E
G	E	D04	231.4	PathogenBox_PlateE	MMV667494	MALARIA		494.03	494.03	C25H34N5OClF2			4.39		FC1(F)CCN(CCCCNc2cc(c3cc(ccc3n2)Cl)C(=O)NCCN2CCCC2)CC1	E
T	E	D04	228.2	PathogenBox_PlateE	MMV667494	MALARIA		494.03	494.03	C25H34N5OClF2			4.39		FC1(F)CCN(CCCCNc2cc(c3cc(ccc3n2)Cl)C(=O)NCCN2CCCC2)CC1	E
G	E	D05	148.6	PathogenBox_PlateE	MMV028694	MALARIA		332.37	332.37	C18H16N6O			2.12		OCCc1ccc(Nc2nccc(n2)c3nnc4ccccn34)cc1	E
T	E	D05	210.8	PathogenBox_PlateE	MMV028694	MALARIA		332.37	332.37	C18H16N6O			2.12		OCCc1ccc(Nc2nccc(n2)c3nnc4ccccn34)cc1	E
G	E	D06	214.1	PathogenBox_PlateE	MMV001499	REFERENCE COMPOUNDS	Nifurtimox	287.29	287.29	C10H13N3O5S			-0.25		CC1CS(=O)(=O)CCN1\N=C\c2oc(cc2)[N+](=O)[O-]	E
T	E	D06	372.8	PathogenBox_PlateE	MMV001499	REFERENCE COMPOUNDS	Nifurtimox	287.29	287.29	C10H13N3O5S			-0.25		CC1CS(=O)(=O)CCN1\N=C\c2oc(cc2)[N+](=O)[O-]	E
G	E	D07	220.9	PathogenBox_PlateE	MMV688345	TOXOPLASMOSIS		311.4	311.4	C16H17N5S			1.72		Nc1nc(N)c2c3CCN(Cc4ccccc4)Cc3sc2n1	E
T	E	D07	218.6	PathogenBox_PlateE	MMV688345	TOXOPLASMOSIS		311.4	311.4	C16H17N5S			1.72		Nc1nc(N)c2c3CCN(Cc4ccccc4)Cc3sc2n1	E
G	E	D08	294.0	PathogenBox_PlateE	MMV010545	MALARIA		410.46	410.46	C19H18N6O3S			0.77		COc1ccc(cn1)c2cnc3ccc(NCc4ccc(cc4)S(=O)(=O)N)nn23	E
T	E	D08	240.4	PathogenBox_PlateE	MMV010545	MALARIA		410.46	410.46	C19H18N6O3S			0.77		COc1ccc(cn1)c2cnc3ccc(NCc4ccc(cc4)S(=O)(=O)N)nn23	E
G	E	D09	212.5	PathogenBox_PlateE	MMV023227	MALARIA		277.37	277.37	C18H19N3			3.32	X	Cc1nc([nH]c1C)c2cccc(NCc3ccccc3)c2	E
T	E	D09	212.2	PathogenBox_PlateE	MMV023227	MALARIA		277.37	277.37	C18H19N3			3.32	X	Cc1nc([nH]c1C)c2cccc(NCc3ccccc3)c2	E
G	E	D10	164.6	PathogenBox_PlateE	MMV687700	TUBERCULOSIS		584.51	466.43	C17H18N6O8S	Acetate	2.0	-0.84		Nc1ncnc2c1ncn2[C@@H]3O[C@H](COS(=O)(=O)NC(=O)c4ccccc4O)[C@@H](O)[C@H]3O	E
T	E	D10	222.6	PathogenBox_PlateE	MMV687700	TUBERCULOSIS		584.51	466.43	C17H18N6O8S	Acetate	2.0	-0.84		Nc1ncnc2c1ncn2[C@@H]3O[C@H](COS(=O)(=O)NC(=O)c4ccccc4O)[C@@H](O)[C@H]3O	E
G	E	D11	195.9	PathogenBox_PlateE	MMV676384	TUBERCULOSIS		307.32	307.32	C18H14N3OF			3.71		Fc1ccccc1c2oc(NCCc3ccccc3)c(n2)C#N	E
T	E	D11	173.2	PathogenBox_PlateE	MMV676384	TUBERCULOSIS		307.32	307.32	C18H14N3OF			3.71		Fc1ccccc1c2oc(NCCc3ccccc3)c(n2)C#N	E
G	E	D12	130.6
T	E	D12	211.6
G	E	E01	136.7
T	E	E01	132.8
G	E	E02	96.4	PathogenBox_PlateE	MMV020289	MALARIA		361.46	361.46	C18H23N3O3S			3.12		Cc1ccc(NC(=O)c2cc(ccc2C)S(=O)(=O)NC(C)(C)C)nc1	E
T	E	E02	135.2	PathogenBox_PlateE	MMV020289	MALARIA		361.46	361.46	C18H23N3O3S			3.12		Cc1ccc(NC(=O)c2cc(ccc2C)S(=O)(=O)NC(C)(C)C)nc1	E
G	E	E03	159.6	PathogenBox_PlateE	MMV002816	REFERENCE COMPOUNDS	Diethylcarbamazine	199.3	199.3	C10H21N3O			0.81		CCN(CC)C(=O)N1CCN(C)CC1	E
T	E	E03	136.0	PathogenBox_PlateE	MMV002816	REFERENCE COMPOUNDS	Diethylcarbamazine	199.3	199.3	C10H21N3O			0.81		CCN(CC)C(=O)N1CCN(C)CC1	E
G	E	E04	115.1	PathogenBox_PlateE	MMV634140	MALARIA		431.97	431.97	C22H30N5O2Cl			2.18		Clc1ccc2nc(cc(c2c1)C(=O)NCCN1CCCC1)NCCN1CCOCC1	E
T	E	E04	172.8	PathogenBox_PlateE	MMV634140	MALARIA		431.97	431.97	C22H30N5O2Cl			2.18		Clc1ccc2nc(cc(c2c1)C(=O)NCCN1CCCC1)NCCN1CCOCC1	E
G	E	E05	195.1	PathogenBox_PlateE	MMV030734	MALARIA		584.86	358.83	C17H19N6OCl	Trifluoroacetate	2.0	1.95	X	CC(C)(CN)c1nc(c2ccc(Cl)c(O)c2)c([nH]1)c3ccnc(N)n3	E
T	E	E05	206.2	PathogenBox_PlateE	MMV030734	MALARIA		584.86	358.83	C17H19N6OCl	Trifluoroacetate	2.0	1.95	X	CC(C)(CN)c1nc(c2ccc(Cl)c(O)c2)c([nH]1)c3ccnc(N)n3	E
G	E	E06	154.9	PathogenBox_PlateE	MMV689243	KINETOPLASTIDS		466.42	466.42	C23H20N4F6			4.26		FC(F)(F)c1ccc(cc1)N(C2CCN(CC2)c3ccc(cn3)C(F)(F)F)c4cccnc4	E
T	E	E06	187.2	PathogenBox_PlateE	MMV689243	KINETOPLASTIDS		466.42	466.42	C23H20N4F6			4.26		FC(F)(F)c1ccc(cc1)N(C2CCN(CC2)c3ccc(cn3)C(F)(F)F)c4cccnc4	E
G	E	E07	162.3	PathogenBox_PlateE	MMV676358	MALARIA		324.56	324.56	C11H7N5BrCl			2.19		Nc1ncc(Br)cc1c2nc3cc(Cl)cnc3[nH]2	E
T	E	E07	281.4	PathogenBox_PlateE	MMV676358	MALARIA		324.56	324.56	C11H7N5BrCl			2.19		Nc1ncc(Br)cc1c2nc3cc(Cl)cnc3[nH]2	E
G	E	E08	176.6	PathogenBox_PlateE	MMV687729	TUBERCULOSIS		400.42	400.42	C22H22N2O3F2			2.68		OC[C@H]1CN(C(=O)O1)c2cc(F)c(C3=CCN(Cc4ccccc4)CC3)c(F)c2	E
T	E	E08	425.6	PathogenBox_PlateE	MMV687729	TUBERCULOSIS		400.42	400.42	C22H22N2O3F2			2.68		OC[C@H]1CN(C(=O)O1)c2cc(F)c(C3=CCN(Cc4ccccc4)CC3)c(F)c2	E
G	E	E09	157.8	PathogenBox_PlateE	MMV407834	MALARIA		437.46	437.46	C22H26N3O3F3			3.31		CCOc1ccccc1NC(C)C(=O)Nc2cc(ccc2N3CCOCC3)C(F)(F)F	E
T	E	E09	222.8	PathogenBox_PlateE	MMV407834	MALARIA		437.46	437.46	C22H26N3O3F3			3.31		CCOc1ccccc1NC(C)C(=O)Nc2cc(ccc2N3CCOCC3)C(F)(F)F	E
G	E	E10	198.4	PathogenBox_PlateE	MMV687813	TUBERCULOSIS		467.46	467.46	C25H23N3O4F2			3.38		Fc1cc(cc(F)c1C2=CCN(Cc3ccccc3)CC2)N4C[C@H](COc5ccon5)OC4=O	E
T	E	E10	307.2	PathogenBox_PlateE	MMV687813	TUBERCULOSIS		467.46	467.46	C25H23N3O4F2			3.38		Fc1cc(cc(F)c1C2=CCN(Cc3ccccc3)CC2)N4C[C@H](COc5ccon5)OC4=O	E
G	E	E11	218.8	PathogenBox_PlateE	MMV153413	TUBERCULOSIS		422.33	422.33	C16H11N2O4F5S			3.12		CCOC(=O)c1c(C)c(sc1NC(=O)c2c(F)c(F)c(F)c(F)c2F)C(=O)N	E
T	E	E11	153.0	PathogenBox_PlateE	MMV153413	TUBERCULOSIS		422.33	422.33	C16H11N2O4F5S			3.12		CCOC(=O)c1c(C)c(sc1NC(=O)c2c(F)c(F)c(F)c(F)c2F)C(=O)N	E
G	E	E12	151.0
T	E	E12	175.4
G	E	F01	186.8
T	E	F01	218.0
G	E	F02	158.7	PathogenBox_PlateE	MMV019551	MALARIA		354.4	354.4	C20H22N2O4			2.96		CCC(NC(=O)c1ccccc1NC(=O)c2ccc(C)cc2)C(=O)OC	E
T	E	F02	176.0	PathogenBox_PlateE	MMV019551	MALARIA		354.4	354.4	C20H22N2O4			2.96		CCC(NC(=O)c1ccccc1NC(=O)c2ccc(C)cc2)C(=O)OC	E
G	E	F03	204.5	PathogenBox_PlateE	MMV688552	SCHISTOSOMIASIS		393.39	393.39	C17H14N5OF3S			3.42		CC(C(SC1=NC=CC=N1)=C2C)=NN2C(NC3=CC=CC(C(F)(F)F)=C3)=O	E
T	E	F03	156.8	PathogenBox_PlateE	MMV688552	SCHISTOSOMIASIS		393.39	393.39	C17H14N5OF3S			3.42		CC(C(SC1=NC=CC=N1)=C2C)=NN2C(NC3=CC=CC(C(F)(F)F)=C3)=O	E
G	E	F04	141.5	PathogenBox_PlateE	MMV016838	MALARIA		418.3	418.3	C22H16N3OBr			4.94		Cc1ccc(cc1)-c1cc(c2cc(ccc2n1)Br)C(=O)Nc1cccnc1	E
T	E	F04	224.8	PathogenBox_PlateE	MMV016838	MALARIA		418.3	418.3	C22H16N3OBr			4.94		Cc1ccc(cc1)-c1cc(c2cc(ccc2n1)Br)C(=O)Nc1cccnc1	E
G	E	F05	166.1	PathogenBox_PlateE	MMV676270	MALARIA		356.43	356.43	C21H25N2O2F			3.05		C[C@@H](N1CCCC[C@@H]1c2ccc(OCc3cccc(F)c3)cc2)C(=O)N	E
T	E	F05	258.2	PathogenBox_PlateE	MMV676270	MALARIA		356.43	356.43	C21H25N2O2F			3.05		C[C@@H](N1CCCC[C@@H]1c2ccc(OCc3cccc(F)c3)cc2)C(=O)N	E
G	E	F06	282.4	PathogenBox_PlateE	MMV688755	TUBERCULOSIS		359.26	359.26	C14H12N3O5F3			2.81		[O-][N+](=O)c1cn2C[C@@H](COc2n1)OCc3ccc(OC(F)(F)F)cc3	E
T	E	F06	275.4	PathogenBox_PlateE	MMV688755	TUBERCULOSIS		359.26	359.26	C14H12N3O5F3			2.81		[O-][N+](=O)c1cn2C[C@@H](COc2n1)OCc3ccc(OC(F)(F)F)cc3	E
G	E	F07	207.7	PathogenBox_PlateE	MMV228911	TUBERCULOSIS		393.46	393.46	C21H19N3O3S			3.75		COc1cccc(NC(=O)c2c3CCCc3sc2NC(=O)c4cccnc4)c1	E
T	E	F07	230.4	PathogenBox_PlateE	MMV228911	TUBERCULOSIS		393.46	393.46	C21H19N3O3S			3.75		COc1cccc(NC(=O)c2c3CCCc3sc2NC(=O)c4cccnc4)c1	E
G	E	F08	205.8	PathogenBox_PlateE	MMV272144	TUBERCULOSIS		254.27	254.27	C9H10N4O3S			-0.27		COc1cccc(c1)n2nnnc2S(=O)(=O)C	E
T	E	F08	258.6	PathogenBox_PlateE	MMV272144	TUBERCULOSIS		254.27	254.27	C9H10N4O3S			-0.27		COc1cccc(c1)n2nnnc2S(=O)(=O)C	E
G	E	F09	203.8	PathogenBox_PlateE	MMV026313	MALARIA		237.26	237.26	C14H11N3O			1.92		Nc1nccc2ccc(Oc3ccncc3)cc12	E
T	E	F09	242.8	PathogenBox_PlateE	MMV026313	MALARIA		237.26	237.26	C14H11N3O			1.92		Nc1nccc2ccc(Oc3ccncc3)cc12	E
G	E	F10	362.6	PathogenBox_PlateE	MMV161996	TUBERCULOSIS		408.95	408.95	C20H25N2O3ClS			4.41		CC(C)CNS(=O)(=O)c1ccc(CCC(=O)Nc2ccc(Cl)cc2C)cc1	E
T	E	F10	243.8	PathogenBox_PlateE	MMV161996	TUBERCULOSIS		408.95	408.95	C20H25N2O3ClS			4.41		CC(C)CNS(=O)(=O)c1ccc(CCC(=O)Nc2ccc(Cl)cc2C)cc1	E
G	E	F11	167.2	PathogenBox_PlateE	MMV688543	DENGUE		442.63	442.63	C24H46N2O5			2.55		CC(C)(C)C(=O)N(CCCCCCN1C[C@H](O)[C@@H](O)[C@H](O)[C@H]1CO)C2CCCCCC2	E
T	E	F11	253.4	PathogenBox_PlateE	MMV688543	DENGUE		442.63	442.63	C24H46N2O5			2.55		CC(C)(C)C(=O)N(CCCCCCN1C[C@H](O)[C@@H](O)[C@H](O)[C@H]1CO)C2CCCCCC2	E
G	E	F12	120.1
T	E	F12	142.6
G	E	G01	150.0
T	E	G01	143.2
G	E	G02	92.8	PathogenBox_PlateE	MMV146306	TUBERCULOSIS		364.49	364.49	C23H28N2O2			4.27		CCC(C)NC(=O)c1ccc(NC(=O)C2(CCCC2)c3ccccc3)cc1	E
T	E	G02	145.8	PathogenBox_PlateE	MMV146306	TUBERCULOSIS		364.49	364.49	C23H28N2O2			4.27		CCC(C)NC(=O)c1ccc(NC(=O)C2(CCCC2)c3ccccc3)cc1	E
G	E	G03	141.4	PathogenBox_PlateE	MMV688557	TUBERCULOSIS		303.83	267.37	C12H13NO2S2	Hydrochloride	1.0	1.56		NCC(c1cccs1)S(=O)(=O)c2ccccc2	E
T	E	G03	151.8	PathogenBox_PlateE	MMV688557	TUBERCULOSIS		303.83	267.37	C12H13NO2S2	Hydrochloride	1.0	1.56		NCC(c1cccs1)S(=O)(=O)c2ccccc2	E
G	E	G04	114.9	PathogenBox_PlateE	MMV021013	TUBERCULOSIS		294.4	294.4	C18H22N4			3.55		C1CCC(CC1)Nc2cc(nc(n2)c3ccccn3)C4CC4	E
T	E	G04	186.6	PathogenBox_PlateE	MMV021013	TUBERCULOSIS		294.4	294.4	C18H22N4			3.55		C1CCC(CC1)Nc2cc(nc(n2)c3ccccn3)C4CC4	E
G	E	G05	159.2	PathogenBox_PlateE	MMV392832	MALARIA		316.36	316.36	C19H16N4O			3.26		COc1cccc(c1)c2cc3c(Nc4cccnc4)nccc3[nH]2	E
T	E	G05	167.0	PathogenBox_PlateE	MMV392832	MALARIA		316.36	316.36	C19H16N4O			3.26		COc1cccc(c1)c2cc3c(Nc4cccnc4)nccc3[nH]2	E
G	E	G06	96.2	PathogenBox_PlateE	MMV688754	KINETOPLASTIDS	Trifloxystrobin	408.37	408.37	C20H19N2O4F3			4.47		CO\N=C(/C(=O)OC)\c1ccccc1CO\N=C(/C)\c2cccc(c2)C(F)(F)F	E
T	E	G06	153.2	PathogenBox_PlateE	MMV688754	KINETOPLASTIDS	Trifloxystrobin	408.37	408.37	C20H19N2O4F3			4.47		CO\N=C(/C(=O)OC)\c1ccccc1CO\N=C(/C)\c2cccc(c2)C(F)(F)F	E
G	E	G07	218.2	PathogenBox_PlateE	MMV001561	KINETOPLASTIDS	Fluoxetine	309.33	309.33	C17H18NOF3			3.62		CNCCC(Oc1ccc(cc1)C(F)(F)F)c2ccccc2	E
T	E	G07	215.6	PathogenBox_PlateE	MMV001561	KINETOPLASTIDS	Fluoxetine	309.33	309.33	C17H18NOF3			3.62		CNCCC(Oc1ccc(cc1)C(F)(F)F)c2ccccc2	E
G	E	G08	189.9	PathogenBox_PlateE	MMV658988	KINETOPLASTIDS		338.84	338.84	C19H19N4Cl			3.93		CN(CCc1ccccc1)c2nc(nc(C)c2Cl)c3ccccn3	E
T	E	G08	207.0	PathogenBox_PlateE	MMV658988	KINETOPLASTIDS		338.84	338.84	C19H19N4Cl			3.93		CN(CCc1ccccc1)c2nc(nc(C)c2Cl)c3ccccn3	E
G	E	G09	230.6	PathogenBox_PlateE	MMV084864	MALARIA		316.32	316.32	C17H12N6O			2.02		O=C(Nc1cnc2ccccc2c1)c3cccc(c3)n4cnnn4	E
T	E	G09	188.6	PathogenBox_PlateE	MMV084864	MALARIA		316.32	316.32	C17H12N6O			2.02		O=C(Nc1cnc2ccccc2c1)c3cccc(c3)n4cnnn4	E
G	E	G10	159.3	PathogenBox_PlateE	MMV676492	LYMPHATIC FILARIASIS		350.64	350.64	C9H5N3OBrClS2			3.42		Sc1nnc(NC(=O)c2cc(Br)ccc2Cl)s1	E
T	E	G10	256.4	PathogenBox_PlateE	MMV676492	LYMPHATIC FILARIASIS		350.64	350.64	C9H5N3OBrClS2			3.42		Sc1nnc(NC(=O)c2cc(Br)ccc2Cl)s1	E
G	E	G11	131.7	PathogenBox_PlateE	MMV688415	KINETOPLASTIDS		433.54	433.54	C26H31N3O3			2.71		CO[C@@H]1CN(C[C@H]1O)c2ccc(C#CC3(O)CN4CCC3CC4)c(Cc5ccccc5)n2	E
T	E	G11	136.0	PathogenBox_PlateE	MMV688415	KINETOPLASTIDS		433.54	433.54	C26H31N3O3			2.71		CO[C@@H]1CN(C[C@H]1O)c2ccc(C#CC3(O)CN4CCC3CC4)c(Cc5ccccc5)n2	E
G	E	G12	236.2
T	E	G12	155.4
G	E	H01	105.0
T	E	H01	151.4
G	E	H02	119.0	PathogenBox_PlateE	MMV688330	TOXOPLASMOSIS		346.81	346.81	C18H19N2O3Cl			3.15		CC(=O)N1CCN(CC1)c1ccc(Oc2ccc(Cl)cc2O)cc1	E
T	E	H02	124.2	PathogenBox_PlateE	MMV688330	TOXOPLASMOSIS		346.81	346.81	C18H19N2O3Cl			3.15		CC(=O)N1CCN(CC1)c1ccc(Oc2ccc(Cl)cc2O)cc1	E
G	E	H03	134.1	PathogenBox_PlateE	MMV687796	REFERENCE COMPOUNDS	Amikacin	781.76	585.6	C22H43N5O13	Sulfuric Acid	2.0	-8.5		NCCC(O)C(=O)N[C@@H]1C[C@H](N)[C@@H](OC2O[C@H](CN)[C@@H](O)[C@H](O)[C@H]2O)[C@H](O)C1OC3O[C@H](CO)[C@@H](O)[C@H](N)[C@H]3O	E
T	E	H03	194.4	PathogenBox_PlateE	MMV687796	REFERENCE COMPOUNDS	Amikacin	781.76	585.6	C22H43N5O13	Sulfuric Acid	2.0	-8.5		NCCC(O)C(=O)N[C@@H]1C[C@H](N)[C@@H](OC2O[C@H](CN)[C@@H](O)[C@H](O)[C@H]2O)[C@H](O)C1OC3O[C@H](CO)[C@@H](O)[C@H](N)[C@H]3O	E
G	E	H04	113.1	PathogenBox_PlateE	MMV688939	TUBERCULOSIS		302.37	302.37	C19H18N4			2.6		Cc1ccc2nc(C)c(c3ccn(Cc4ccccc4)n3)n2c1	E
T	E	H04	154.2	PathogenBox_PlateE	MMV688939	TUBERCULOSIS		302.37	302.37	C19H18N4			2.6		Cc1ccc2nc(C)c(c3ccn(Cc4ccccc4)n3)n2c1	E
G	E	H05	161.4	PathogenBox_PlateE	MMV688978	REFERENCE COMPOUNDS	Auranofin	678.48	678.48	C20H34AuO9PS			1.4		CCP(=[Au]S[C@H]1O[C@@H](COC(=O)C)[C@H](OC(=O)C)[C@@H](OC(=O)C)[C@@H]1OC(=O)C)(CC)CC	E
T	E	H05	205.4	PathogenBox_PlateE	MMV688978	REFERENCE COMPOUNDS	Auranofin	678.48	678.48	C20H34AuO9PS			1.4		CCP(=[Au]S[C@H]1O[C@@H](COC(=O)C)[C@H](OC(=O)C)[C@@H](OC(=O)C)[C@@H]1OC(=O)C)(CC)CC	E
G	E	H06	153.8	PathogenBox_PlateE	MMV688990	REFERENCE COMPOUNDS	Miltefosine	407.57	407.57	C21H46NO4P			0.12		CCCCCCCCCCCCCCCCOP(=O)([O-])OCC[N+](C)(C)C	E
T	E	H06	150.0	PathogenBox_PlateE	MMV688990	REFERENCE COMPOUNDS	Miltefosine	407.57	407.57	C21H46NO4P			0.12		CCCCCCCCCCCCCCCCOP(=O)([O-])OCC[N+](C)(C)C	E
G	E	H07	115.2	PathogenBox_PlateE	MMV688273	KINETOPLASTIDS		394.83	394.83	C21H16N4OClF			4.67		Nc1ccc2ncnc(Nc3ccc(OCc4cccc(F)c4)c(Cl)c3)c2c1	E
T	E	H07	173.2	PathogenBox_PlateE	MMV688273	KINETOPLASTIDS		394.83	394.83	C21H16N4OClF			4.67		Nc1ccc2ncnc(Nc3ccc(OCc4cccc(F)c4)c(Cl)c3)c2c1	E
G	E	H08	169.1	PathogenBox_PlateE	MMV393995	TUBERCULOSIS		204.23	204.23	C10H12N4O			1.1		Cc1cc(O)nc(n1)n2nc(C)cc2C	E
T	E	H08	226.4	PathogenBox_PlateE	MMV393995	TUBERCULOSIS		204.23	204.23	C10H12N4O			1.1		Cc1cc(O)nc(n1)n2nc(C)cc2C	E
G	E	H09	170.5	PathogenBox_PlateE	MMV1236379	KINETOPLASTIDS		232.24	232.24	C12H12N2O3			1.78		CCOC(=O)c1noc(N)c1c2ccccc2	E
T	E	H09	171.0	PathogenBox_PlateE	MMV1236379	KINETOPLASTIDS		232.24	232.24	C12H12N2O3			1.78		CCOC(=O)c1noc(N)c1c2ccccc2	E
G	E	H10	147.9	PathogenBox_PlateE	MMV688550	KINETOPLASTIDS		437.49	437.49	C23H27N5O4			2.66		CCc1ccccc1n2c(C)cn3c4C(=O)N(C(C(C)C)C(=O)OC)C(=O)N(C)c4nc23	E
T	E	H10	189.2	PathogenBox_PlateE	MMV688550	KINETOPLASTIDS		437.49	437.49	C23H27N5O4			2.66		CCc1ccccc1n2c(C)cn3c4C(=O)N(C(C(C)C)C(=O)OC)C(=O)N(C)c4nc23	E
G	E	H11	112.8	PathogenBox_PlateE	MMV495543	TUBERCULOSIS		276.36	276.36	C14H16N2O2S			3.75		CC(C)(C)c1cnc(NC(=O)c2ccccc2O)s1	E
T	E	H11	165.4	PathogenBox_PlateE	MMV495543	TUBERCULOSIS		276.36	276.36	C14H16N2O2S			3.75		CC(C)(C)c1cnc(NC(=O)c2ccccc2O)s1	E
G	E	H12	178.5
T	E	H12	198.2
